# Supplementary material for: Identification of gene isoforms and their switching events between male and female embryos of the parthenogenetic crustacean Daphnia magna
Source: Sci Rep. 2024 Apr 30;14:9407. doi: 10.1038/s41598-024-59774-1 (PMC11061156; doi:10.1038/s41598-024-59774-1)
Supplement: Supplementary file 1 — Supplementary Information. [file 41598_2024_59774_MOESM1_ESM.xlsx]

## Sheet: Sheet1
Title: Identification of gene isoforms and their switching events between male and female embryos of the parthenogenetic crustacean Daphnia magna
Scientific Reports
Yasuhiko Kato1, 2,*, Joel H. Nitta3, Christelle Alexa Garcia Perez1, Nikko Adhitama1, 2, Pijar Religia1, Atsushi Toyoda4, Wataru Iwasaki3, Hajime Watanabe1, 2
1 Department of Biotechnology, Graduate School of Engineering, Osaka University, Suita, Osaka, Japan
2 Institute for Open and Transdisciplinary Research Initiatives (OTRI), Osaka University, Suita, Osaka, Japan
3 Department of Integrated Biosciences, Graduate School of Frontier Sciences, The University of Tokyo, Tokyo, Japan
4 Advanced Genomics Center, National Institute of Genetics, Mishima, Shizuoka, Japan
Corresponding Author:
Yasuhiko Kato
E-mail address: kato_yasuhiko@bio.eng.osaka-u.ac.jp

## Sheet: Table S1
Table S1. All of final transcripts after data processing
#Transcript	Gene	Gene Description	Structural Category	female MeanExpLevel	male MeanExpLevel
PB.1.1	ND2	NA	full-splice_match	2500.69	6691.01
PB.1.2	COX1	NA	full-splice_match	32917.1	37156.7
PB.1.3	COX1	NA	full-splice_match	61973.9	78300.8
PB.1.4	COX1	NA	full-splice_match	2578.68	4063.83
PB.10.1	LOC116931546	NA	novel_in_catalog	31.25	46.51
PB.10000.1	LOC116932394	globin C, coelomic	full-splice_match	159.52	131.05
PB.10001.1	LOC116932392	N-acetylated-alpha-linked acidic dipeptidase 2	full-splice_match	40.14	0
PB.10001.2	LOC116932392	N-acetylated-alpha-linked acidic dipeptidase 2	full-splice_match	15.27	32.66
PB.10001.3	LOC116932392	N-acetylated-alpha-linked acidic dipeptidase 2	full-splice_match	17.3	12.65
PB.10001.4	LOC116932392	N-acetylated-alpha-linked acidic dipeptidase 2	full-splice_match	590.93	316.58
PB.10002.2	LOC116932393	N-acetylated-alpha-linked acidic dipeptidase 2	novel_not_in_catalog	112.9	80.98
PB.10002.4	LOC116932393	N-acetylated-alpha-linked acidic dipeptidase 2	full-splice_match	203.43	190.59
PB.10003.1	LOC116932399	inositol oxygenase	novel_in_catalog	153.02	113.04
PB.10004.2	LOC116932396	HSPB1-associated protein 1-like	novel_in_catalog	27.26	21.28
PB.10004.3	LOC116932396	HSPB1-associated protein 1-like	novel_in_catalog	65.33	82.51
PB.10005.1	LOC123466564	uncharacterized LOC123466564	full-splice_match	296.15	221.78
PB.10006.1	LOC116932404	uncharacterized LOC116932404	full-splice_match	3745.54	2527.83
PB.10007.4	LOC116932534	organic cation transporter protein	full-splice_match	277.84	336.9
PB.10007.9	LOC116932534	organic cation transporter protein	full-splice_match	43.41	13.77
PB.10009.1	LOC116932536	probable serine hydrolase	full-splice_match	109.67	103.15
PB.1001.1	LOC116929532	NA	novel_in_catalog	47.84	40.33
PB.1001.2	LOC116929532	NA	full-splice_match	107.05	117.82
PB.10010.1	LOC116932538	serine hydrolase-like protein	incomplete-splice_match	27.8	28.98
PB.10010.2	LOC116932538	serine hydrolase-like protein	incomplete-splice_match	175.15	211.22
PB.10012.1	LOC116927736	alpha-2-macroglobulin receptor-associated protein	novel_in_catalog	59.59	67.06
PB.10012.2	LOC116927736	alpha-2-macroglobulin receptor-associated protein	novel_not_in_catalog	61.43	70.82
PB.10012.3	LOC116927736	alpha-2-macroglobulin receptor-associated protein	novel_in_catalog	231.64	226.97
PB.10013.1	LOC116927737	uncharacterized LOC116927737	novel_in_catalog	8.63	18.94
PB.10013.11	LOC116927737	uncharacterized LOC116927737	novel_in_catalog	29.05	11.67
PB.10013.12	LOC116927737	uncharacterized LOC116927737	novel_in_catalog	3.37	27.61
PB.10013.14	LOC116927737	uncharacterized LOC116927737	full-splice_match	43.35	47.16
PB.10013.15	LOC116927737	uncharacterized LOC116927737	novel_in_catalog	12.45	0
PB.10013.3	LOC116927737	uncharacterized LOC116927737	novel_in_catalog	17.19	2.54
PB.10013.6	LOC116927737	uncharacterized LOC116927737	novel_in_catalog	10.61	11.39
PB.10014.16	LOC116936281	uncharacterized LOC116936281	incomplete-splice_match	13.41	64.19
PB.10014.18	LOC116936281	uncharacterized LOC116936281	incomplete-splice_match	54.13	20.22
PB.10014.23	LOC116936281	uncharacterized LOC116936281	novel_in_catalog	55.43	48.69
PB.10014.27	LOC116936281	uncharacterized LOC116936281	novel_not_in_catalog	14.48	4.18
PB.10014.3	LOC116936281	uncharacterized LOC116936281	novel_in_catalog	92.96	90.77
PB.10014.30	LOC116936281	uncharacterized LOC116936281	novel_in_catalog	67.28	76.51
PB.10014.31	LOC116936281	uncharacterized LOC116936281	full-splice_match	469	597.38
PB.10014.32	LOC116936281	uncharacterized LOC116936281	full-splice_match	211.44	148.22
PB.10014.35	LOC116936281	uncharacterized LOC116936281	full-splice_match	125.89	43.1
PB.10014.36	LOC116936281	uncharacterized LOC116936281	full-splice_match	47.24	4.01
PB.10014.9	LOC116936281	uncharacterized LOC116936281	novel_in_catalog	20.99	33.26
PB.10015.2	LOC116933728	ankyrin repeat and SOCS box protein 3	novel_in_catalog	17.34	5.09
PB.10015.4	LOC116933728	ankyrin repeat and SOCS box protein 3	full-splice_match	20.33	15.99
PB.10015.5	LOC116933728	ankyrin repeat and SOCS box protein 3	novel_in_catalog	3.66	11.78
PB.10015.6	LOC116933728	ankyrin repeat and SOCS box protein 3	incomplete-splice_match	35.06	40.22
PB.10016.1	LOC116933206	N-acetyltransferase ESCO2	full-splice_match	278.3	289.08
PB.10016.3	LOC116933206	N-acetyltransferase ESCO2	novel_in_catalog	11.97	28.86
PB.10016.4	LOC116933206	N-acetyltransferase ESCO2	novel_not_in_catalog	13.82	26.53
PB.10016.5	LOC116933206	N-acetyltransferase ESCO2	full-splice_match	16.79	40.66
PB.10017.1	LOC116931855	voltage-dependent T-type calcium channel subunit alpha-1G	incomplete-splice_match	25.03	7.3
PB.10018.1	LOC116931855	voltage-dependent T-type calcium channel subunit alpha-1G	incomplete-splice_match	65.97	54.1
PB.10020.1	LOC116931859	spermatogenesis-associated protein 20	full-splice_match	53.91	45.66
PB.10020.10	LOC116931859	spermatogenesis-associated protein 20	full-splice_match	51.86	36.48
PB.10020.11	LOC116931859	spermatogenesis-associated protein 20	novel_in_catalog	28.62	62.68
PB.10020.12	LOC116931859	spermatogenesis-associated protein 20	full-splice_match	131.65	119.39
PB.10020.2	LOC116931859	spermatogenesis-associated protein 20	full-splice_match	39.54	38.11
PB.10021.1	LOC116931858	uncharacterized LOC116931858	full-splice_match	33.43	15.42
PB.10022.10	LOC116931857	uncharacterized LOC116931857	novel_in_catalog	6.41	224.97
PB.10022.11	LOC116931857	uncharacterized LOC116931857	novel_not_in_catalog	147.44	11.6
PB.10022.2	LOC116931857	uncharacterized LOC116931857	novel_not_in_catalog	9.47	34.79
PB.10022.5	LOC116931857	uncharacterized LOC116931857	full-splice_match	25.39	98.66
PB.10022.7	LOC116931857	uncharacterized LOC116931857	novel_in_catalog	20.65	202.77
PB.10022.8	LOC116931857	uncharacterized LOC116931857	novel_in_catalog	180.99	696.5
PB.10022.9	LOC116931857	uncharacterized LOC116931857	novel_not_in_catalog	13.06	354.36
PB.10023.11	LOC116931862	eukaryotic peptide chain release factor GTP-binding subunit ERF3A	full-splice_match	205.56	174.93
PB.10023.15	LOC116931862	eukaryotic peptide chain release factor GTP-binding subunit ERF3A	full-splice_match	1089.53	967.43
PB.10023.16	LOC116931862	eukaryotic peptide chain release factor GTP-binding subunit ERF3A	novel_not_in_catalog	360.68	631.42
PB.10023.24	LOC116931862	eukaryotic peptide chain release factor GTP-binding subunit ERF3A	novel_in_catalog	29.33	16.93
PB.10023.29	LOC116931862	eukaryotic peptide chain release factor GTP-binding subunit ERF3A	full-splice_match	244.66	108.69
PB.10023.3	LOC116931862	eukaryotic peptide chain release factor GTP-binding subunit ERF3A	novel_in_catalog	27.25	15.85
PB.10023.31	LOC116931862	eukaryotic peptide chain release factor GTP-binding subunit ERF3A	full-splice_match	75.89	54.05
PB.10023.5	LOC116931862	eukaryotic peptide chain release factor GTP-binding subunit ERF3A	novel_in_catalog	5.14	16.25
PB.10023.8	LOC116931862	eukaryotic peptide chain release factor GTP-binding subunit ERF3A	full-splice_match	134.12	208.45
PB.10024.1	LOC116931869	rho GDP-dissociation inhibitor 1	full-splice_match	609.24	782.73
PB.10025.1	LOC116931867	NAD-dependent protein deacylase Sirt4	full-splice_match	104.16	127.15
PB.10027.2	LOC116931860	G patch domain-containing protein 4	full-splice_match	162.59	234.56
PB.10028.2	LOC116931864	innexin shaking-B	full-splice_match	445.72	293.05
PB.10030.2	LOC116931798	uncharacterized LOC116931798	full-splice_match	16.06	8.37
PB.10031.1	LOC116932847	uncharacterized LOC116932847	full-splice_match	117.67	114.52
PB.10032.1	LOC116931557	flocculation protein FLO11	full-splice_match	114.98	90.75
PB.10032.11	LOC116931557	flocculation protein FLO11	novel_in_catalog	108.12	69.63
PB.10032.13	LOC116931557	flocculation protein FLO11	incomplete-splice_match	0	22.78
PB.10032.21	LOC116931558	40S ribosomal protein S24	novel_in_catalog	122.04	77.45
PB.10032.22	LOC116931558	40S ribosomal protein S24	full-splice_match	3109.01	3967.69
PB.10032.23	LOC116931558	40S ribosomal protein S24	full-splice_match	1875.84	1965.22
PB.10032.24	LOC116931558	40S ribosomal protein S24	full-splice_match	789.28	1260.14
PB.10032.8	LOC116931557	flocculation protein FLO11	novel_in_catalog	135.46	112.63
PB.10032.9	LOC116931557	flocculation protein FLO11	full-splice_match	411.33	267.2
PB.10033.1	LOC116934450	protein phosphatase 1E	full-splice_match	309.91	285.83
PB.10033.2	LOC116934450	protein phosphatase 1E	novel_in_catalog	14.26	24.56
PB.10033.4	LOC116934450	protein phosphatase 1E	full-splice_match	132.06	113.6
PB.10034.4	LOC116931561	lysosomal alpha-mannosidase	novel_not_in_catalog	2.85	21.86
PB.10034.5	LOC116931561	lysosomal alpha-mannosidase	novel_not_in_catalog	23.28	12.38
PB.10035.1	LOC116931559	titin	novel_not_in_catalog	13.4	21
PB.10036.1	LOC116931561	lysosomal alpha-mannosidase	incomplete-splice_match	338.96	312.92
PB.10037.2	LOC116931562	mitogen-activated protein kinase kinase kinase 7	novel_not_in_catalog	70.33	62.28
PB.10037.5	LOC116931562	mitogen-activated protein kinase kinase kinase 7	novel_in_catalog	16.98	13.61
PB.10037.6	LOC116931562	mitogen-activated protein kinase kinase kinase 7	full-splice_match	131.74	114.71
PB.10038.1	LOC116931560	coatomer subunit alpha	full-splice_match	163.65	354.52
PB.10038.13	LOC116931560	coatomer subunit alpha	full-splice_match	2414.69	2084.53
PB.10038.15	LOC116931560	coatomer subunit alpha	novel_in_catalog	111.46	87.94
PB.10038.19	LOC116931560	coatomer subunit alpha	full-splice_match	369.15	159.09
PB.10038.2	LOC116931560	coatomer subunit alpha	full-splice_match	164.51	86.04
PB.10038.5	LOC116931560	coatomer subunit alpha	novel_in_catalog	79.11	19.66
PB.1004.1	LOC116917542	NA	full-splice_match	63.98	106.13
PB.1004.4	LOC116917542	NA	novel_not_in_catalog	142.31	134.13
PB.10040.2	LOC116931567	GDP-D-glucose phosphorylase 1	novel_in_catalog	27.11	98.66
PB.10040.3	LOC116931567	GDP-D-glucose phosphorylase 1	full-splice_match	62.86	46.83
PB.10040.4	LOC116931567	GDP-D-glucose phosphorylase 1	novel_not_in_catalog	97.93	84.13
PB.10040.7	LOC116931567	GDP-D-glucose phosphorylase 1	novel_in_catalog	23.56	45.43
PB.10040.9	LOC116931567	GDP-D-glucose phosphorylase 1	novel_in_catalog	81.05	70.18
PB.10041.1	LOC116931566	TWiK family of potassium channels protein 7	full-splice_match	16.81	7.79
PB.10044.17	LOC123477002	stress-activated protein kinase JNK-like	full-splice_match	191.64	174.47
PB.10044.3	LOC123477002	stress-activated protein kinase JNK-like	full-splice_match	221.17	224.36
PB.10045.1	LOC123477001	lipase maturation factor 2-like	novel_in_catalog	20.95	0
PB.10045.3	LOC123477001	lipase maturation factor 2-like	novel_in_catalog	4.28	11.31
PB.10045.4	LOC123477001	lipase maturation factor 2-like	full-splice_match	180.23	200.54
PB.10045.5	LOC123477001	lipase maturation factor 2-like	novel_in_catalog	19.18	72.6
PB.10045.6	LOC123477001	lipase maturation factor 2-like	novel_in_catalog	32.95	44.49
PB.10047.1	LOC116931942	nucleoporin Nup37	full-splice_match	88.24	140.18
PB.10048.10	LOC116931944	axin	incomplete-splice_match	10.49	7.5
PB.10048.4	LOC116931944	axin	full-splice_match	208.88	226.65
PB.10049.1	LOC116931945	eukaryotic initiation factor 4A-I	full-splice_match	3142.29	3982.76
PB.10049.10	LOC116931945	eukaryotic initiation factor 4A-I	novel_in_catalog	41.41	20.88
PB.10049.11	LOC116931945	eukaryotic initiation factor 4A-I	novel_in_catalog	23.08	13.43
PB.10049.12	LOC116931945	eukaryotic initiation factor 4A-I	incomplete-splice_match	120.32	206.07
PB.10049.14	LOC116931945	eukaryotic initiation factor 4A-I	novel_in_catalog	41.39	40.64
PB.10049.15	LOC116931945	eukaryotic initiation factor 4A-I	novel_in_catalog	102.72	32.14
PB.10049.16	LOC116931945	eukaryotic initiation factor 4A-I	novel_in_catalog	236.46	286.04
PB.10049.20	LOC116931945	eukaryotic initiation factor 4A-I	incomplete-splice_match	1070.79	755.53
PB.10049.5	LOC116931945	eukaryotic initiation factor 4A-I	incomplete-splice_match	2513.27	2698.29
PB.10049.6	LOC116931945	eukaryotic initiation factor 4A-I	incomplete-splice_match	292.57	86.1
PB.10049.9	LOC116931945	eukaryotic initiation factor 4A-I	novel_in_catalog	102.49	211.04
PB.1005.1	LOC116917549	NA	full-splice_match	6574.19	6039.97
PB.1005.10	LOC116917549	NA	incomplete-splice_match	43.39	63.1
PB.1005.11	LOC116917549	NA	novel_in_catalog	26.55	0.18
PB.1005.13	LOC116917549	NA	full-splice_match	82.58	32.89
PB.1005.2	LOC116917549	NA	novel_in_catalog	23.02	54.77
PB.10052.12	LOC116931951	predicted GPI-anchored protein 58	full-splice_match	11.2	738.79
PB.10052.8	LOC116931951	predicted GPI-anchored protein 58	full-splice_match	4.5	82.93
PB.10054.1	LOC116931952	delta(24)-sterol reductase-like	novel_in_catalog	214.26	268.08
PB.10054.2	LOC116931952	delta(24)-sterol reductase-like	full-splice_match	157.55	81.53
PB.10054.4	LOC116931952	delta(24)-sterol reductase-like	full-splice_match	34.87	102.44
PB.10057.19	LOC116932446	glypican-5	full-splice_match	735.14	580.48
PB.10058.1	LOC116931983	uncharacterized LOC116931983	novel_in_catalog	50.33	70.81
PB.10058.3	LOC116931983	uncharacterized LOC116931983	novel_in_catalog	37.71	7.7
PB.1006.3	LOC116917493	NA	novel_in_catalog	203.22	174.87
PB.1006.5	LOC116917493	NA	novel_in_catalog	29.73	27.71
PB.10060.1	LOC116931988	probable chitinase 10	novel_in_catalog	5.16	17.56
PB.10060.2	LOC116931988	probable chitinase 10	incomplete-splice_match	44.79	46.46
PB.10061.2	LOC116931990	uncharacterized LOC116931990	novel_not_in_catalog	31.64	102.72
PB.10061.5	LOC116931990	uncharacterized LOC116931990	novel_not_in_catalog	81.61	65.59
PB.10062.1	LOC116931989	chitotriosidase-1	novel_not_in_catalog	39.96	38.67
PB.10062.2	LOC116931989	chitotriosidase-1	full-splice_match	39.03	26.15
PB.10063.1	LOC123476838	chitotriosidase-1-like	full-splice_match	10.45	11.02
PB.10064.1	LOC123476837	probable chitinase 10	novel_in_catalog	18.66	23.85
PB.10064.2	LOC123476837	probable chitinase 10	full-splice_match	64.84	88.82
PB.10065.1	LOC116936026	vacuolar protein sorting-associated protein 26C	novel_not_in_catalog	68.47	71.46
PB.10065.2	LOC116936026	vacuolar protein sorting-associated protein 26C	novel_in_catalog	20.92	4.87
PB.10065.3	LOC116936026	vacuolar protein sorting-associated protein 26C	novel_in_catalog	9.24	5.37
PB.10065.4	LOC116936026	vacuolar protein sorting-associated protein 26C	novel_in_catalog	10.75	22.69
PB.10065.5	LOC116936026	vacuolar protein sorting-associated protein 26C	full-splice_match	67.19	95.53
PB.10065.6	LOC116936026	vacuolar protein sorting-associated protein 26C	incomplete-splice_match	3.93	29.63
PB.10066.1	LOC116931992	sulfotransferase family cytosolic 1B member 1	full-splice_match	464.52	591.6
PB.10067.1	LOC116931993	sulfotransferase 1C3	full-splice_match	82.43	63.36
PB.10067.2	LOC116931993	sulfotransferase 1C3	full-splice_match	84.06	40.27
PB.10068.1	LOC116931997	glucose dehydrogenase [FAD, quinone]	novel_in_catalog	12.71	11.38
PB.10068.2	LOC116931997	glucose dehydrogenase [FAD, quinone]	novel_in_catalog	101.08	119.78
PB.10068.3	LOC116931997	glucose dehydrogenase [FAD, quinone]	novel_in_catalog	0	20.06
PB.1007.1	LOC116917559	NA	novel_in_catalog	25.25	29.5
PB.1007.4	LOC116917559	NA	novel_not_in_catalog	55.8	64.18
PB.1007.9	LOC116917559	NA	novel_in_catalog	390.43	383.7
PB.10070.1	LOC116931998_LOC116931999	NA	fusion	110.98	36.76
PB.10071.1	LOC116931996	glucose dehydrogenase [FAD, quinone]	full-splice_match	8.04	32.34
PB.10072.1	LOC116931994	glucose dehydrogenase [FAD, quinone]	full-splice_match	38.28	25.77
PB.10073.2	LOC123476840_LOC116932000	NA	fusion	62.31	33.86
PB.10073.3	LOC123476840_LOC116932000	NA	fusion	30.04	17.1
PB.10074.1	LOC116932001	sodium-dependent nutrient amino acid transporter 1	novel_in_catalog	90.2	47.74
PB.10076.1	LOC116932007	multiple inositol polyphosphate phosphatase 1	full-splice_match	256.76	280.98
PB.10076.3	LOC116932007	multiple inositol polyphosphate phosphatase 1	novel_in_catalog	83.71	84.76
PB.10076.5	LOC116932007	multiple inositol polyphosphate phosphatase 1	full-splice_match	13.27	42.91
PB.10077.1	LOC116932008	multiple inositol polyphosphate phosphatase 1	full-splice_match	10.4	6.86
PB.10077.3	LOC116932008	multiple inositol polyphosphate phosphatase 1	novel_in_catalog	11.28	14.17
PB.10077.4	LOC116932008	multiple inositol polyphosphate phosphatase 1	novel_not_in_catalog	94.36	121.91
PB.10077.6	LOC116932008	multiple inositol polyphosphate phosphatase 1	novel_in_catalog	17.03	20.75
PB.10077.7	LOC116932008	multiple inositol polyphosphate phosphatase 1	full-splice_match	290.83	337.55
PB.10078.1	LOC116932017	uncharacterized LOC116932017	full-splice_match	50.27	18.85
PB.10078.2	LOC116932017	uncharacterized LOC116932017	full-splice_match	6.51	13.35
PB.10078.4	LOC116932017	uncharacterized LOC116932017	full-splice_match	57.53	78.06
PB.10079.1	LOC123476895	uncharacterized LOC123476895	novel_not_in_catalog	42.46	46.14
PB.10079.2	LOC123476895	uncharacterized LOC123476895	novel_not_in_catalog	9.19	0.09
PB.10079.4	LOC123476895	uncharacterized LOC123476895	novel_not_in_catalog	26.2	26.88
PB.1008.1	LOC116917509	NA	full-splice_match	427.14	432.93
PB.10080.1	LOC116932029	transcription initiation factor TFIID subunit 11	full-splice_match	83.3	97.59
PB.10081.2	LOC116932024	general transcription factor IIH subunit 1	novel_in_catalog	54.97	41.66
PB.10081.3	LOC116932024	general transcription factor IIH subunit 1	full-splice_match	109.16	130.14
PB.10082.1	LOC116932026	diphosphomevalonate decarboxylase	full-splice_match	213.23	172.06
PB.10082.2	LOC116932026	diphosphomevalonate decarboxylase	novel_in_catalog	4.66	12.31
PB.10083.1	LOC116932027	leucine carboxyl methyltransferase 1	novel_in_catalog	26.2	32.99
PB.10083.3	LOC116932027	leucine carboxyl methyltransferase 1	full-splice_match	185.17	189.68
PB.10083.4	LOC116932027	leucine carboxyl methyltransferase 1	full-splice_match	29.03	40.64
PB.10085.15	LOC116932023	serine/threonine-protein kinase 24	full-splice_match	198.2	91.52
PB.10085.20	LOC116932023	serine/threonine-protein kinase 24	incomplete-splice_match	55.66	50.47
PB.10085.22	LOC116932023	serine/threonine-protein kinase 24	full-splice_match	256.33	251.49
PB.10085.25	LOC116932023	serine/threonine-protein kinase 24	novel_in_catalog	70.22	73.55
PB.10085.3	LOC116932023	serine/threonine-protein kinase 24	novel_in_catalog	52.27	31.41
PB.10085.8	LOC116932023	serine/threonine-protein kinase 24	full-splice_match	217.22	175.51
PB.10086.1	LOC116932028	ras-related GTP-binding protein A	full-splice_match	34.51	36.91
PB.10086.3	LOC116932028	ras-related GTP-binding protein A	full-splice_match	184.32	230.98
PB.10087.2	LOC116932021	phospholipid-transporting ATPase IF-like	full-splice_match	440.83	395.93
PB.10087.6	LOC116932020	phospholipid-transporting ATPase IF-like	full-splice_match	64.94	61.77
PB.10087.7	LOC116932020	phospholipid-transporting ATPase IF-like	novel_in_catalog	53.54	26.2
PB.10087.9	LOC116932020	phospholipid-transporting ATPase IF-like	novel_in_catalog	35.38	24.89
PB.10089.4	LOC116932022	phospholipid-transporting ATPase IF	full-splice_match	64.81	15.63
PB.1009.1	LOC116917531	NA	full-splice_match	81.92	45.72
PB.1009.10	LOC116917531	NA	novel_in_catalog	44.42	0.17
PB.1009.12	LOC116917531	NA	full-splice_match	220.72	263.03
PB.1009.14	LOC116917531	NA	novel_in_catalog	31.9	12.9
PB.1009.3	LOC116917531	NA	novel_not_in_catalog	0	20.67
PB.1009.7	LOC116917531	NA	novel_in_catalog	57.32	48.83
PB.10090.2	LOC116932037	cadherin-99C	full-splice_match	239.36	219.94
PB.10090.3	LOC116932037	cadherin-99C	novel_in_catalog	104.06	109.4
PB.10090.4	LOC116932037	cadherin-99C	incomplete-splice_match	71.17	59.48
PB.10090.5	LOC116932037	cadherin-99C	incomplete-splice_match	93.09	72.08
PB.10092.1	LOC116932054	uncharacterized LOC116932054	novel_in_catalog	38.61	43.36
PB.10095.12	LOC116932040	cGMP-dependent protein kinase, isozyme 2 forms cD4/T1/T3A/T3B	full-splice_match	136.97	93.34
PB.10095.13	LOC116932040	cGMP-dependent protein kinase, isozyme 2 forms cD4/T1/T3A/T3B	full-splice_match	234.35	247.85
PB.10095.24	LOC116932040	cGMP-dependent protein kinase, isozyme 2 forms cD4/T1/T3A/T3B	full-splice_match	158.87	99.2
PB.10095.33	LOC116932040	cGMP-dependent protein kinase, isozyme 2 forms cD4/T1/T3A/T3B	full-splice_match	131.41	135.74
PB.10096.2	LOC116932044	ankyrin repeat domain-containing protein 13D	novel_in_catalog	61.76	30.43
PB.10096.4	LOC116932044	ankyrin repeat domain-containing protein 13D	novel_in_catalog	21.35	24.87
PB.10096.5	LOC116932044	ankyrin repeat domain-containing protein 13D	novel_not_in_catalog	69.66	27.17
PB.10096.6	LOC116932044	ankyrin repeat domain-containing protein 13D	novel_not_in_catalog	14.06	16.74
PB.10096.7	LOC116932044	ankyrin repeat domain-containing protein 13D	novel_not_in_catalog	12.89	8.39
PB.10096.9	LOC116932044	ankyrin repeat domain-containing protein 13D	novel_in_catalog	112.66	171.83
PB.10097.1	LOC116932043	ARF GTPase-activating protein GIT2-like	novel_in_catalog	33.16	25.4
PB.10097.10	LOC116932043	ARF GTPase-activating protein GIT2-like	novel_in_catalog	5.32	20.65
PB.10097.15	LOC116932043	ARF GTPase-activating protein GIT2-like	full-splice_match	102.14	14.28
PB.10097.5	LOC116932043	ARF GTPase-activating protein GIT2-like	full-splice_match	127.54	143.06
PB.10097.8	LOC116932043	ARF GTPase-activating protein GIT2-like	novel_in_catalog	1.96	18.6
PB.10098.1	LOC116932055	protein spaetzle 3	novel_not_in_catalog	61.39	26.35
PB.10098.10	LOC116932055	protein spaetzle 3	novel_not_in_catalog	0.02	38.22
PB.10098.12	LOC116932055	protein spaetzle 3	novel_not_in_catalog	84.17	23.41
PB.10098.4	LOC116932055	protein spaetzle 3	novel_in_catalog	29.07	11
PB.10098.5	LOC116932055	protein spaetzle 3	novel_not_in_catalog	146.03	27.73
PB.10099.1	LOC116932076	uncharacterized LOC116932076	incomplete-splice_match	128.34	648.89
PB.10099.10	LOC116932076	uncharacterized LOC116932076	incomplete-splice_match	83.57	214.31
PB.10099.2	LOC116932076	uncharacterized LOC116932076	novel_in_catalog	4.47	27.22
PB.101.1	LOC116918610	NA	full-splice_match	152.44	136.6
PB.101.5	LOC116918610	NA	full-splice_match	41.21	19.76
PB.10100.2	LOC116932080	kinetochore protein NDC80 homolog	full-splice_match	69.39	74.32
PB.10101.10	LOC116932084	ubiquitin-protein ligase E3A	novel_in_catalog	45.75	97.83
PB.10101.11	LOC116932084	ubiquitin-protein ligase E3A	novel_in_catalog	162.85	54.76
PB.10101.3	LOC116932084	ubiquitin-protein ligase E3A	novel_in_catalog	40.62	82.4
PB.10101.4	LOC116932084	ubiquitin-protein ligase E3A	novel_in_catalog	110.16	143.86
PB.10101.8	LOC116932084	ubiquitin-protein ligase E3A	novel_in_catalog	135.55	84.53
PB.10102.1	LOC116932086	facilitated trehalose transporter Tret1-2 homolog	full-splice_match	47.33	22.51
PB.10103.1	LOC116932085	facilitated trehalose transporter Tret1-2 homolog	novel_in_catalog	6.4	16.12
PB.10103.5	LOC116932085	facilitated trehalose transporter Tret1-2 homolog	novel_in_catalog	31.89	22.27
PB.10104.1	LOC116932096	homeobox protein HMX3-B	full-splice_match	20.29	46.21
PB.10106.2	LOC116932097_LOC116932088	NA	fusion	19.61	21.39
PB.10106.3	LOC116932088	methylmalonic aciduria type A protein, mitochondrial	full-splice_match	38.8	59.6
PB.10106.4	LOC116932088	methylmalonic aciduria type A protein, mitochondrial	full-splice_match	36.83	17.88
PB.10106.7	LOC116932088	methylmalonic aciduria type A protein, mitochondrial	full-splice_match	80.95	65.69
PB.10108.1	LOC116932123	lachesin	full-splice_match	124.85	123.94
PB.10109.4	LOC116932126	vesicle transport protein GOT1B	full-splice_match	269.06	300.16
PB.10109.5	LOC116932126	vesicle transport protein GOT1B	novel_not_in_catalog	25.09	32.6
PB.1011.1	LOC116917605	NA	novel_not_in_catalog	110.72	69.92
PB.1011.11	LOC116917605	NA	novel_not_in_catalog	2.54	29.45
PB.1011.13	LOC116917605	NA	novel_not_in_catalog	150.75	125.23
PB.1011.14	LOC116917605	NA	incomplete-splice_match	47.28	41.86
PB.1011.28	LOC116917605	NA	incomplete-splice_match	221.96	146.92
PB.1011.3	LOC116917605	NA	incomplete-splice_match	164	199.78
PB.1011.6	LOC116917605	NA	novel_not_in_catalog	110.34	131.57
PB.10110.1	LOC123476814	uncharacterized LOC123476814	novel_in_catalog	10.99	6.7
PB.10110.2	LOC123476814	uncharacterized LOC123476814	novel_not_in_catalog	308.34	322.6
PB.10110.4	LOC123476814	uncharacterized LOC123476814	novel_not_in_catalog	19.35	8.51
PB.10110.5	LOC123476814	uncharacterized LOC123476814	novel_not_in_catalog	16.49	21.32
PB.10110.9	LOC123476814	uncharacterized LOC123476814	incomplete-splice_match	12.71	42.63
PB.10111.1	LOC116932228	histone acetyltransferase type B catalytic subunit	novel_not_in_catalog	130.62	175.36
PB.10111.2	LOC116932228	histone acetyltransferase type B catalytic subunit	novel_not_in_catalog	20.22	15.63
PB.10113.2	LOC116932184	uncharacterized LOC116932184	full-splice_match	194.86	62.24
PB.10114.11	LOC116932159_LOC123477152	NA	fusion	175.75	93.73
PB.10114.13	LOC116932159_LOC123477152	NA	fusion	403.98	299.37
PB.10114.14	LOC116932159_LOC123477152	NA	fusion	213.62	178.69
PB.10114.15	LOC116932159_LOC123477152	NA	fusion	87.02	67.05
PB.10114.20	LOC116932159_LOC123477152	NA	fusion	87.86	44.41
PB.10114.21	LOC116932159_LOC123477152	NA	fusion	139.25	86.82
PB.10114.22	LOC116932116_LOC116932117	NA	fusion	8.02	21.81
PB.10114.27	LOC116932116_LOC116932117	NA	fusion	9.04	3.88
PB.10114.28	LOC116932116_LOC116932117	NA	fusion	4.66	20.39
PB.10114.29	LOC116932116	THAP domain-containing protein 5	incomplete-splice_match	30.06	46.88
PB.10114.30	LOC116932116	THAP domain-containing protein 5	full-splice_match	36.75	23.71
PB.10114.33	LOC116932115	flap endonuclease 1	full-splice_match	19.64	8.14
PB.10114.34	LOC116932115	flap endonuclease 1	full-splice_match	110	144.71
PB.10114.35	LOC116932191	methionine aminopeptidase 1D, mitochondrial	novel_not_in_catalog	11.94	11.83
PB.10114.36	LOC116932191	methionine aminopeptidase 1D, mitochondrial	novel_in_catalog	41.47	57.17
PB.10114.38	LOC116932191	methionine aminopeptidase 1D, mitochondrial	full-splice_match	39.79	34.43
PB.10114.39	LOC116932187	uncharacterized oxidoreductase YjmC	novel_not_in_catalog	91.58	67.06
PB.10114.41	LOC116932187	uncharacterized oxidoreductase YjmC	novel_not_in_catalog	58.02	47.02
PB.10114.42	LOC116932187	uncharacterized oxidoreductase YjmC	novel_not_in_catalog	2.23	14.24
PB.10114.43	LOC116932187	uncharacterized oxidoreductase YjmC	full-splice_match	308.2	185.14
PB.10114.7	LOC116932159_LOC123477152	NA	fusion	11.47	0.51
PB.10114.8	LOC116932159_LOC123477152	NA	fusion	70.08	56.65
PB.10114.9	LOC116932159_LOC123477152	NA	fusion	27.77	23.5
PB.10115.1	LOC116932218	60S ribosomal protein L44	full-splice_match	1860.99	2099.61
PB.10118.10	LOC116932129	protein furry	novel_not_in_catalog	49.76	46.65
PB.10118.15	LOC116932129	protein furry	novel_not_in_catalog	49.75	19.5
PB.10118.18	LOC116932129	protein furry	novel_in_catalog	15.27	16.4
PB.10118.2	LOC116932129	protein furry	novel_not_in_catalog	1483.51	1406.63
PB.10119.2	LOC116932145	macoilin-1	novel_in_catalog	73.45	80.5
PB.10119.6	LOC116932145	macoilin-1	novel_in_catalog	216.49	143.4
PB.1012.1	LOC116917605	NA	novel_in_catalog	20.5	28.98
PB.1012.3	LOC116917605	NA	novel_not_in_catalog	232.92	222.79
PB.10121.1	LOC116932150	alpha-amylase	novel_not_in_catalog	37.3	18.43
PB.10122.2	LOC116932144	transcription factor Sox-5	full-splice_match	555.53	503.27
PB.10123.1	LOC116932156	acidic repeat-containing protein	full-splice_match	50.22	74.35
PB.10123.2	LOC116932156	acidic repeat-containing protein	novel_in_catalog	24.93	22.94
PB.10124.1	LOC116932208	membrane-associated progesterone receptor component 1	full-splice_match	352.2	399.01
PB.10125.1	LOC116932227	autophagy-related protein 16-1	novel_in_catalog	38.71	29.19
PB.10125.4	LOC116932227	autophagy-related protein 16-1	novel_in_catalog	5.52	21.14
PB.10125.5	LOC116932227	autophagy-related protein 16-1	full-splice_match	117.07	145.18
PB.10125.6	LOC116932227	autophagy-related protein 16-1	full-splice_match	45.92	21.37
PB.10126.3	LOC116932142	uncharacterized LOC116932142	full-splice_match	1725.01	306.65
PB.10128.1	LOC116932160	transmembrane 7 superfamily member 3	full-splice_match	76.22	100.51
PB.10128.4	LOC116932160	transmembrane 7 superfamily member 3	novel_not_in_catalog	22.89	31.89
PB.10128.5	LOC116932160	transmembrane 7 superfamily member 3	novel_in_catalog	22.02	15.15
PB.10128.6	LOC116932160	transmembrane 7 superfamily member 3	novel_in_catalog	21.35	5.01
PB.10129.16	LOC123477020_LOC116932133	NA	fusion	228.15	178.96
PB.1013.1	LOC116917635	NA	full-splice_match	24.46	34.09
PB.1013.2	LOC116917635	NA	full-splice_match	2531.14	2585.48
PB.1013.3	LOC116917635	NA	novel_in_catalog	24.63	17.94
PB.10130.2	LOC116932167	paired box protein Pax-6	full-splice_match	54.71	30.79
PB.10130.5	LOC116932167	paired box protein Pax-6	novel_in_catalog	48.01	52.73
PB.10131.1	LOC116932149	cGMP-dependent protein kinase, isozyme 2 forms cD4/T1/T3A/T3B	novel_not_in_catalog	13.43	26.14
PB.10131.2	LOC116932149	cGMP-dependent protein kinase, isozyme 2 forms cD4/T1/T3A/T3B	full-splice_match	32.4	24.7
PB.10133.1	LOC116932189	zinc finger CCCH domain-containing protein 11A	full-splice_match	66.82	44.59
PB.10133.3	LOC116932189	zinc finger CCCH domain-containing protein 11A	full-splice_match	56.68	62.29
PB.10133.4	LOC116932189	zinc finger CCCH domain-containing protein 11A	full-splice_match	44.36	44.39
PB.10134.1	LOC116932224	cytoskeleton-associated protein 5	incomplete-splice_match	61.55	75.35
PB.10134.2	LOC116932224	cytoskeleton-associated protein 5	full-splice_match	8.28	39.88
PB.10134.5	LOC116932224	cytoskeleton-associated protein 5	full-splice_match	916.11	877.85
PB.10135.2	LOC116932137	tetratricopeptide repeat protein 17	novel_in_catalog	79.61	78.58
PB.10135.3	LOC116932137	tetratricopeptide repeat protein 17	novel_in_catalog	64.43	79.6
PB.10135.4	LOC116932137	tetratricopeptide repeat protein 17	full-splice_match	67.62	69.93
PB.10135.5	LOC116932137	tetratricopeptide repeat protein 17	incomplete-splice_match	167.01	145.63
PB.10135.6	LOC116932137	tetratricopeptide repeat protein 17	novel_in_catalog	51.29	63.42
PB.10136.11	LOC116932132	uncharacterized LOC116932132	novel_in_catalog	292.04	259.11
PB.10136.2	LOC116932132	uncharacterized LOC116932132	full-splice_match	126.58	70.14
PB.10136.4	LOC116932132	uncharacterized LOC116932132	novel_in_catalog	39.02	15.76
PB.10137.13	LOC116932198	uncharacterized protein DDB_G0271670	full-splice_match	263.82	344.06
PB.10137.18	LOC116932198	uncharacterized protein DDB_G0271670	full-splice_match	86.73	111.59
PB.10137.3	LOC116932198	uncharacterized protein DDB_G0271670	full-splice_match	7.82	10.89
PB.10137.6	LOC116932198	uncharacterized protein DDB_G0271670	full-splice_match	203.32	197.84
PB.10137.7	LOC116932198	uncharacterized protein DDB_G0271670	full-splice_match	513.25	809.48
PB.10139.1	LOC116932155	malate synthase	full-splice_match	74.53	39.34
PB.10139.10	LOC116932162	transcription termination factor 5, mitochondrial	full-splice_match	64.6	72.6
PB.10139.2	LOC116932155	malate synthase	novel_not_in_catalog	57.2	55.14
PB.10139.3	LOC116932155	malate synthase	novel_in_catalog	28.7	26.97
PB.10139.4	LOC116932162_LOC116932155	NA	full-splice_match	112.58	85.35
PB.10139.7	LOC116932155	malate synthase	full-splice_match	31.96	75.86
PB.10139.8	LOC116932162_LOC116932155	NA	fusion	0	10.43
PB.10139.9	LOC116932162	transcription termination factor 5, mitochondrial	full-splice_match	62.15	58.74
PB.1014.3	LOC116917616	NA	full-splice_match	250.46	253.31
PB.1014.4	LOC116917616	NA	novel_in_catalog	28.22	25.75
PB.1014.5	LOC116917616	NA	novel_not_in_catalog	22.32	7.7
PB.10140.1	LOC116932146	protein-glucosylgalactosylhydroxylysine glucosidase	full-splice_match	76.55	63.23
PB.10141.1	LOC116932178	uncharacterized LOC116932178	full-splice_match	23.22	6.87
PB.10141.2	LOC116932178	uncharacterized LOC116932178	full-splice_match	14.65	11.4
PB.10142.1	LOC116932197	AMMECR1-like protein	full-splice_match	22.22	63.2
PB.10142.2	LOC116932197	AMMECR1-like protein	full-splice_match	233.62	271.44
PB.10142.3	LOC116932197	AMMECR1-like protein	full-splice_match	562.6	583.08
PB.10142.4	LOC116932197	AMMECR1-like protein	full-splice_match	86.71	131.34
PB.10143.1	LOC116932205	uncharacterized LOC116932205	full-splice_match	168.21	204.04
PB.10144.1	LOC116932138	disks large 1 tumor suppressor protein	novel_not_in_catalog	18.77	21.71
PB.10144.10	LOC116932138	disks large 1 tumor suppressor protein	novel_not_in_catalog	129.85	47.13
PB.10144.12	LOC116932138	disks large 1 tumor suppressor protein	novel_not_in_catalog	27.24	11.65
PB.10144.15	LOC116932138	disks large 1 tumor suppressor protein	full-splice_match	76.92	103.55
PB.10144.16	LOC116932138	disks large 1 tumor suppressor protein	novel_in_catalog	357.64	329.83
PB.10144.24	LOC116932138	disks large 1 tumor suppressor protein	novel_in_catalog	101.9	112.4
PB.10144.27	LOC116932138	disks large 1 tumor suppressor protein	full-splice_match	69.54	164.2
PB.10144.31	LOC116932138	disks large 1 tumor suppressor protein	full-splice_match	295.51	239.32
PB.10144.32	LOC116932138	disks large 1 tumor suppressor protein	incomplete-splice_match	0.3	49.87
PB.10144.5	LOC116932138	disks large 1 tumor suppressor protein	novel_in_catalog	72.25	147.39
PB.10144.7	LOC116932138	disks large 1 tumor suppressor protein	incomplete-splice_match	113.49	30.08
PB.10145.1	LOC116932161	uncharacterized LOC116932161	full-splice_match	113.4	128.56
PB.10145.3	LOC116932161	uncharacterized LOC116932161	novel_in_catalog	33.95	54.28
PB.10145.4	LOC116932161	uncharacterized LOC116932161	full-splice_match	13.13	26.62
PB.10148.2	LOC116932196	general transcription factor IIF subunit 2	incomplete-splice_match	64.88	76.02
PB.10148.4	LOC116932196	general transcription factor IIF subunit 2	incomplete-splice_match	110.85	112.92
PB.10149.1	LOC116932199	40S ribosomal protein S3-A	full-splice_match	8939.52	11690.9
PB.10149.11	LOC116932139	unextended protein	full-splice_match	173.78	152.82
PB.10149.13	LOC116932139	unextended protein	full-splice_match	17.46	0
PB.10149.19	LOC116932139	unextended protein	novel_in_catalog	28.51	44.7
PB.10149.2	LOC116932199_LOC116932139	NA	full-splice_match	347.44	440.41
PB.10149.21	LOC116932139	unextended protein	novel_in_catalog	76.42	123.17
PB.10149.5	LOC116932139	unextended protein	full-splice_match	14.72	0
PB.10149.6	LOC116932139	unextended protein	full-splice_match	92.49	85.63
PB.10149.8	LOC116932139	unextended protein	novel_in_catalog	102.82	107.55
PB.1015.1	LOC116917643	NA	full-splice_match	147.31	200.41
PB.10150.1	LOC116932212_LOC116932183	NA	fusion	112.42	124.51
PB.10150.2	LOC116932212	nucleolar protein 16	incomplete-splice_match	289.58	287.59
PB.10150.3	LOC116932212_LOC116932183	NA	fusion	58.54	29.7
PB.10150.4	LOC116932212_LOC116932143	NA	fusion	88.03	85.56
PB.10151.1	LOC116932143	protein O-mannosyl-transferase TMTC1	novel_in_catalog	54.25	55.5
PB.10151.4	LOC116932143	protein O-mannosyl-transferase TMTC1	full-splice_match	117.2	77.27
PB.10152.2	LOC116932195	probable RNA polymerase II nuclear localization protein SLC7A6OS	full-splice_match	35.67	43.26
PB.10152.3	LOC116932195	probable RNA polymerase II nuclear localization protein SLC7A6OS	full-splice_match	131.55	176.94
PB.10153.1	LOC116917203	2-aminoethanethiol dioxygenase	full-splice_match	98.64	144.05
PB.10154.10	LOC116917201	flocculation protein FLO11	full-splice_match	275.29	174.67
PB.10154.11	LOC116917201	flocculation protein FLO11	novel_in_catalog	37.43	46.75
PB.10154.2	LOC116917202	E3 ubiquitin-protein ligase MARCHF5	full-splice_match	271.46	337.32
PB.10154.4	LOC116917202_LOC116917201	NA	fusion	75.38	36.68
PB.10154.6	LOC116917201	flocculation protein FLO11	novel_in_catalog	2.79	13.4
PB.10155.10	LOC116935582	modifier of mdg4	incomplete-splice_match	82	90.06
PB.10155.9	LOC116935582	modifier of mdg4	novel_not_in_catalog	28.18	35.22
PB.10156.1	LOC116935584	ER membrane protein complex subunit 6	novel_in_catalog	242.76	393.53
PB.10156.14	LOC116931634	transforming growth factor-beta-induced protein ig-h3	incomplete-splice_match	57.51	13.6
PB.10156.3	LOC116935584	ER membrane protein complex subunit 6	novel_not_in_catalog	97.56	123.57
PB.10156.5	LOC116931634	transforming growth factor-beta-induced protein ig-h3	full-splice_match	159.23	94
PB.10156.6	LOC116931634	transforming growth factor-beta-induced protein ig-h3	full-splice_match	180.78	123.17
PB.10156.7	LOC116931634	transforming growth factor-beta-induced protein ig-h3	novel_in_catalog	36.1	23.69
PB.10156.8	LOC116931634	transforming growth factor-beta-induced protein ig-h3	full-splice_match	35.74	6.14
PB.10157.1	LOC116932163	tryptophan 2,3-dioxygenase	full-splice_match	96.38	72.19
PB.1016.1	LOC116917659	NA	full-splice_match	541.93	658.69
PB.10160.12	LOC116932135	cytoplasmic FMR1-interacting protein	full-splice_match	183.16	236.85
PB.10160.14	LOC116932135	cytoplasmic FMR1-interacting protein	full-splice_match	63.43	33.64
PB.10160.15	LOC116932135	cytoplasmic FMR1-interacting protein	full-splice_match	94.39	161.9
PB.10160.17	LOC116932135	cytoplasmic FMR1-interacting protein	full-splice_match	309.44	90.75
PB.10160.3	LOC116932135	cytoplasmic FMR1-interacting protein	novel_in_catalog	51.07	120.99
PB.10160.32	LOC116932135	cytoplasmic FMR1-interacting protein	incomplete-splice_match	32.26	12.36
PB.10160.4	LOC116932135	cytoplasmic FMR1-interacting protein	full-splice_match	85.53	266.94
PB.10160.43	LOC116932135	cytoplasmic FMR1-interacting protein	incomplete-splice_match	69.68	80.68
PB.10160.6	LOC116932135	cytoplasmic FMR1-interacting protein	full-splice_match	373.65	268.08
PB.10160.7	LOC116932135	cytoplasmic FMR1-interacting protein	novel_in_catalog	97.31	44.17
PB.10160.9	LOC116932135	cytoplasmic FMR1-interacting protein	full-splice_match	187.74	27.96
PB.10161.1	LOC116932165	WD repeat-containing protein 55 homolog	full-splice_match	389.86	456.83
PB.10161.2	LOC116932165	WD repeat-containing protein 55 homolog	novel_in_catalog	19.29	32.89
PB.10161.3	LOC116932165	WD repeat-containing protein 55 homolog	incomplete-splice_match	5.46	21.12
PB.10162.1	LOC116932226	uncharacterized LOC116932226	incomplete-splice_match	34.58	36.56
PB.10163.1	LOC116932170	methyltransferase-like protein 17, mitochondrial	full-splice_match	118.55	169.67
PB.10163.2	LOC116932170	methyltransferase-like protein 17, mitochondrial	novel_in_catalog	28.74	32.32
PB.10163.3	LOC116932170	methyltransferase-like protein 17, mitochondrial	novel_in_catalog	26.59	25.91
PB.10163.4	LOC116932170	methyltransferase-like protein 17, mitochondrial	full-splice_match	75.91	58.87
PB.10164.4	LOC116932168	DNA-directed primase/polymerase protein	full-splice_match	28.6	29.07
PB.10165.1	LOC123476844	protein crumbs-like	full-splice_match	281.04	368.02
PB.10166.1	LOC116932140	proton channel OtopLc	full-splice_match	57.4	73.65
PB.10166.3	LOC116932140	proton channel OtopLc	incomplete-splice_match	90.62	49.09
PB.10166.5	LOC116932140	proton channel OtopLc	novel_in_catalog	19.45	27.52
PB.10168.2	LOC116932131	protein dopey-1	novel_in_catalog	130.81	34.59
PB.10168.5	LOC116932131	protein dopey-1	novel_in_catalog	431.37	423.49
PB.10169.1	LOC116932203	probable H/ACA ribonucleoprotein complex subunit 1	full-splice_match	133.71	178.49
PB.1017.10	LOC116931985	NA	novel_not_in_catalog	72.2	52.69
PB.1017.11	LOC116931985	NA	novel_not_in_catalog	35.61	17.35
PB.1017.13	LOC116931985	NA	novel_not_in_catalog	93.14	107.03
PB.1017.15	LOC116931985	NA	full-splice_match	109.2	45.67
PB.1017.20	LOC116931985	NA	novel_not_in_catalog	37.67	36.42
PB.1017.7	LOC116931985	NA	novel_in_catalog	102.65	86.8
PB.1017.9	LOC116931985	NA	novel_not_in_catalog	12.6	29.06
PB.10170.10	LOC116932180	longitudinals lacking protein	incomplete-splice_match	78.28	72.85
PB.10170.18	LOC116932180	longitudinals lacking protein	full-splice_match	352.18	333.7
PB.10170.2	LOC116932185	oocyte zinc finger protein XlCOF6.1	full-splice_match	28.36	55.04
PB.10170.20	LOC116932180	longitudinals lacking protein	full-splice_match	47.86	20.1
PB.10170.22	LOC116932180	longitudinals lacking protein	incomplete-splice_match	41.24	31.98
PB.10170.4	LOC116932185	oocyte zinc finger protein XlCOF6.1	full-splice_match	72.07	69.99
PB.10170.5	LOC116932185	oocyte zinc finger protein XlCOF6.1	full-splice_match	33.27	18.61
PB.10170.6	LOC116932180	longitudinals lacking protein	full-splice_match	7.06	27.44
PB.10170.9	LOC116932180	longitudinals lacking protein	novel_in_catalog	3.17	28.46
PB.10171.1	LOC116932174	flavin-containing monooxygenase FMO GS-OX1	novel_not_in_catalog	158.16	138.33
PB.10171.2	LOC116932174	flavin-containing monooxygenase FMO GS-OX1	novel_not_in_catalog	67.62	97.45
PB.10172.1	LOC116932204	uncharacterized LOC116932204	full-splice_match	81.91	3617.36
PB.10172.5	LOC116932204	uncharacterized LOC116932204	novel_in_catalog	6.1	94.3
PB.10172.9	LOC116932204	uncharacterized LOC116932204	full-splice_match	25.83	529.3
PB.10173.1	LOC116934888_LOC116934887	NA	fusion	189.58	216.3
PB.10173.2	LOC116934888_LOC116934887	NA	fusion	441.86	354.31
PB.10173.3	LOC116934888_LOC116934887	NA	fusion	513.88	517.77
PB.10173.4	LOC116934887	serine/threonine-protein phosphatase PGAM5, mitochondrial	full-splice_match	37.72	89.82
PB.10173.5	LOC116934888_LOC116934887	NA	fusion	43.3	31.57
PB.10175.2	LOC116934889	uncharacterized LOC116934889	novel_in_catalog	61.74	43.64
PB.10175.3	LOC116934889	uncharacterized LOC116934889	incomplete-splice_match	60.89	83.97
PB.10175.5	LOC116934889	uncharacterized LOC116934889	full-splice_match	58.52	52.76
PB.10176.1	LOC116934894_LOC116934893	NA	full-splice_match	669.96	731.4
PB.10176.12	LOC116934894	ATP synthase subunit alpha, mitochondrial	full-splice_match	8422.91	8755.63
PB.10176.24	LOC116934894	ATP synthase subunit alpha, mitochondrial	novel_not_in_catalog	16.68	19.27
PB.10176.31	LOC116934894	ATP synthase subunit alpha, mitochondrial	novel_in_catalog	138.4	64.69
PB.10176.37	LOC116934894	ATP synthase subunit alpha, mitochondrial	full-splice_match	5390.6	4171.42
PB.10176.38	LOC116934894	ATP synthase subunit alpha, mitochondrial	novel_in_catalog	106.65	127.47
PB.10176.4	LOC116934894	ATP synthase subunit alpha, mitochondrial	novel_in_catalog	99.46	94.27
PB.10176.45	LOC116934894	ATP synthase subunit alpha, mitochondrial	novel_in_catalog	26.9	26.92
PB.10176.5	LOC116934894	ATP synthase subunit alpha, mitochondrial	novel_in_catalog	107.34	90.83
PB.10176.7	LOC116934894	ATP synthase subunit alpha, mitochondrial	novel_in_catalog	147.21	135.74
PB.10176.9	LOC116934894	ATP synthase subunit alpha, mitochondrial	novel_in_catalog	14.3	14.35
PB.10177.3	LOC116934895	treslin	full-splice_match	108.51	86.99
PB.10178.11	LOC116932527	kinesin-like protein KIF2A	novel_not_in_catalog	62.31	71.32
PB.10178.15	LOC116932527	kinesin-like protein KIF2A	novel_not_in_catalog	68.01	64.54
PB.10178.7	LOC116932527	kinesin-like protein KIF2A	novel_not_in_catalog	476.55	473.61
PB.10178.8	LOC116932527	kinesin-like protein KIF2A	novel_not_in_catalog	31.5	48.3
PB.10179.1	LOC116932526	uncharacterized LOC116932526	full-splice_match	58.84	115.27
PB.10179.10	LOC116932526	uncharacterized LOC116932526	novel_not_in_catalog	304.06	295.2
PB.10179.2	LOC116932526	uncharacterized LOC116932526	novel_in_catalog	13.9	16.09
PB.10179.6	LOC116932526	uncharacterized LOC116932526	novel_in_catalog	33.6	28.43
PB.10179.7	LOC116932526	uncharacterized LOC116932526	full-splice_match	312.34	257.66
PB.10179.8	LOC116932526	uncharacterized LOC116932526	novel_in_catalog	7.15	12.76
PB.1018.1	LOC116932108	NA	novel_in_catalog	55.82	50.42
PB.1018.2	LOC116932108	NA	incomplete-splice_match	498.22	519.02
PB.1018.3	LOC116932108	NA	full-splice_match	11067.4	13815.2
PB.10181.3	LOC116932357	DNA mismatch repair protein Msh3	full-splice_match	23.7	27.31
PB.10183.1	LOC116932363	uncharacterized LOC116932363	novel_in_catalog	11.63	19.29
PB.10183.2	LOC116932363	uncharacterized LOC116932363	full-splice_match	41.69	46.95
PB.10184.1	LOC116932361	H/ACA ribonucleoprotein complex non-core subunit NAF1	novel_in_catalog	115.67	142.6
PB.10185.2	LOC116932364	NEDD4 family-interacting protein 1	full-splice_match	27.36	42.66
PB.10185.3	LOC116932364	NEDD4 family-interacting protein 1	full-splice_match	722.67	931.65
PB.10185.4	LOC116932364	NEDD4 family-interacting protein 1	incomplete-splice_match	35.59	52.09
PB.10186.2	LOC116932362	DDB1- and CUL4-associated factor 7	full-splice_match	284.74	398.72
PB.10186.3	LOC116932362	DDB1- and CUL4-associated factor 7	novel_not_in_catalog	26.83	18.79
PB.10187.1	LOC116932358	uncharacterized LOC116932358	full-splice_match	197.6	97.42
PB.10187.3	LOC116932358	uncharacterized LOC116932358	novel_in_catalog	47.06	27.2
PB.10187.4	LOC116932358	uncharacterized LOC116932358	novel_in_catalog	9.99	21.55
PB.10188.1	LOC116931883	exosome complex component RRP43	incomplete-splice_match	33.9	34.47
PB.10188.2	LOC116931883	exosome complex component RRP43	incomplete-splice_match	132.13	169.23
PB.10189.6	LOC123477012_LOC116931874	NA	fusion	844.71	712.82
PB.1019.1	LOC116932003	NA	novel_not_in_catalog	47.63	34.63
PB.1019.10	LOC116932003	NA	novel_not_in_catalog	91.35	55.76
PB.1019.2	LOC116932003	NA	novel_not_in_catalog	158.21	93.7
PB.1019.3	LOC116932003	NA	novel_not_in_catalog	12.49	11.26
PB.1019.4	LOC116932003	NA	novel_not_in_catalog	51.05	26.28
PB.1019.5	LOC116932003	NA	novel_not_in_catalog	120.51	202.67
PB.1019.8	LOC116932003	NA	novel_not_in_catalog	10.66	22.06
PB.10190.10	LOC116931879	protein phosphatase 1 regulatory subunit 3C-B	incomplete-splice_match	168.25	309.46
PB.10190.12	LOC116931879	protein phosphatase 1 regulatory subunit 3C-B	full-splice_match	184.34	221.95
PB.10190.15	LOC116931879	protein phosphatase 1 regulatory subunit 3C-B	incomplete-splice_match	177.24	189.04
PB.10190.2	LOC116931879	protein phosphatase 1 regulatory subunit 3C-B	novel_not_in_catalog	501.32	623.95
PB.10190.8	LOC116931879	protein phosphatase 1 regulatory subunit 3C-B	full-splice_match	325.24	369.44
PB.10191.10	LOC116931877	beta-1-syntrophin	novel_in_catalog	79.77	41.61
PB.10191.11	LOC116931877	beta-1-syntrophin	novel_not_in_catalog	88.97	228.83
PB.10191.15	LOC116931877	beta-1-syntrophin	novel_not_in_catalog	68.86	21.65
PB.10191.16	LOC116931877	beta-1-syntrophin	novel_not_in_catalog	154.22	249.14
PB.10191.17	LOC116931877	beta-1-syntrophin	novel_not_in_catalog	89.47	88.95
PB.10191.18	LOC116931877	beta-1-syntrophin	novel_not_in_catalog	55.95	0
PB.10191.2	LOC116931877	beta-1-syntrophin	novel_in_catalog	9.8	98.85
PB.10191.3	LOC116931877	beta-1-syntrophin	novel_not_in_catalog	50.34	118.26
PB.10191.4	LOC116931877	beta-1-syntrophin	novel_in_catalog	192.41	66.81
PB.10192.1	LOC116931881	coiled-coil domain-containing protein 50	full-splice_match	112.51	138.22
PB.10192.2	LOC116931881	coiled-coil domain-containing protein 50	novel_in_catalog	26.81	17.24
PB.10192.4	LOC116931881	coiled-coil domain-containing protein 50	full-splice_match	78.73	41.31
PB.10192.6	LOC116931881	coiled-coil domain-containing protein 50	novel_in_catalog	9.26	2.45
PB.10193.1	LOC116931876	cocaine esterase	full-splice_match	20.26	12.35
PB.10194.1	LOC116931878	glycoprotein 3-alpha-L-fucosyltransferase A	novel_in_catalog	120.23	213.13
PB.10194.2	LOC116931878	glycoprotein 3-alpha-L-fucosyltransferase A	full-splice_match	297.41	173.35
PB.10194.3	LOC116931878	glycoprotein 3-alpha-L-fucosyltransferase A	full-splice_match	143.8	97.61
PB.10194.8	LOC116931878	glycoprotein 3-alpha-L-fucosyltransferase A	full-splice_match	163.63	59.3
PB.10195.1	LOC116931880	7-dehydrocholesterol reductase	novel_in_catalog	15.7	9.64
PB.10195.3	LOC116931880	7-dehydrocholesterol reductase	full-splice_match	197.54	227.37
PB.10197.1	LOC116931882	RING finger protein 121	full-splice_match	282.86	274.91
PB.10198.1	LOC116931875	uncharacterized LOC116931875	full-splice_match	763.69	818.71
PB.10198.5	LOC116931875	uncharacterized LOC116931875	novel_in_catalog	44.59	45.91
PB.10198.7	LOC116931875	uncharacterized LOC116931875	novel_not_in_catalog	21.68	63.73
PB.10198.8	LOC116931875	uncharacterized LOC116931875	novel_in_catalog	15.71	30.89
PB.10198.9	LOC116931875	uncharacterized LOC116931875	full-splice_match	125.37	115.91
PB.10199.1	LOC116931888	uncharacterized LOC116931888	full-splice_match	84.79	76.63
PB.102.2	LOC116920325	NA	full-splice_match	553.63	622.32
PB.1020.1	LOC116932015	NA	full-splice_match	756.92	779.68
PB.1020.10	LOC116932015	NA	novel_in_catalog	307.82	407.61
PB.1020.13	LOC116932015	NA	full-splice_match	32.17	24.71
PB.1020.7	LOC116932015	NA	novel_in_catalog	8.64	0
PB.1020.8	LOC116932015	NA	novel_not_in_catalog	134.33	123.36
PB.1020.9	LOC116932015	NA	novel_in_catalog	11.18	13.8
PB.10201.2	LOC116932855	rab proteins geranylgeranyltransferase component A 1	novel_in_catalog	8.43	11.12
PB.10201.3	LOC116932855	rab proteins geranylgeranyltransferase component A 1	full-splice_match	157.96	166.87
PB.10201.4	LOC116932855	rab proteins geranylgeranyltransferase component A 1	novel_not_in_catalog	38.44	29.95
PB.10201.5	LOC116932855	rab proteins geranylgeranyltransferase component A 1	full-splice_match	58.93	94.11
PB.10202.2	LOC116932856	DCN1-like protein 1	full-splice_match	69.71	97.33
PB.10202.5	LOC116932856	DCN1-like protein 1	full-splice_match	117.27	137.32
PB.10203.1	LOC116932854	DNA replication licensing factor mcm7	full-splice_match	147.61	224.99
PB.10203.3	LOC116932854	DNA replication licensing factor mcm7	novel_in_catalog	10.34	54.33
PB.10203.4	LOC116932854	DNA replication licensing factor mcm7	novel_in_catalog	56.41	14.9
PB.10204.1	LOC116932711	solute carrier organic anion transporter family member 74D	novel_not_in_catalog	29.6	50.35
PB.10204.2	LOC116932711	solute carrier organic anion transporter family member 74D	full-splice_match	42.05	78.4
PB.10204.3	LOC116932711	solute carrier organic anion transporter family member 74D	full-splice_match	56.84	32.3
PB.10205.2	LOC116932710	multiple C2 and transmembrane domain-containing protein	full-splice_match	82.98	63.36
PB.10206.6	LOC116932709	uncharacterized LOC116932709	full-splice_match	49.83	89.61
PB.10206.7	LOC116932709	uncharacterized LOC116932709	full-splice_match	273.13	199.14
PB.10207.3	LOC116932712	magnesium transporter NIPA2	novel_in_catalog	9.59	0
PB.10207.5	LOC116932712	magnesium transporter NIPA2	novel_in_catalog	42.99	64.07
PB.10207.8	LOC116932712	magnesium transporter NIPA2	novel_in_catalog	30.79	27.7
PB.1021.1	LOC116932130	NA	full-splice_match	204.65	248.24
PB.10210.1	LOC116932861	neuronal PAS domain-containing protein 2	novel_in_catalog	312.8	447.4
PB.10210.13	LOC116932861	neuronal PAS domain-containing protein 2	novel_in_catalog	85.43	0.03
PB.10210.3	LOC116932861	neuronal PAS domain-containing protein 2	novel_in_catalog	759.86	441.73
PB.10210.6	LOC116932861	neuronal PAS domain-containing protein 2	novel_not_in_catalog	53.86	36.78
PB.10211.12	LOC116932860	staphylococcal nuclease domain-containing protein 1	novel_in_catalog	1910.48	1851.57
PB.10211.13	LOC116932860	staphylococcal nuclease domain-containing protein 1	novel_in_catalog	546.65	522.68
PB.10211.23	LOC116932860	staphylococcal nuclease domain-containing protein 1	novel_in_catalog	74.45	65.2
PB.10211.34	LOC116932860	staphylococcal nuclease domain-containing protein 1	novel_not_in_catalog	3313.64	3287.84
PB.10211.35	LOC116932860	staphylococcal nuclease domain-containing protein 1	novel_not_in_catalog	2081.59	1599.45
PB.10211.37	LOC116932860	staphylococcal nuclease domain-containing protein 1	incomplete-splice_match	572.6	845.68
PB.10211.38	LOC116932860	staphylococcal nuclease domain-containing protein 1	incomplete-splice_match	23.5	26.11
PB.10212.13	LOC116932858	uncharacterized LOC116932858	novel_in_catalog	8.54	52.36
PB.10212.15	LOC116932858	uncharacterized LOC116932858	novel_in_catalog	15.63	44.1
PB.10212.2	LOC116932858	uncharacterized LOC116932858	novel_in_catalog	195.07	112.79
PB.10212.22	LOC116932858	uncharacterized LOC116932858	incomplete-splice_match	1369.57	1053.94
PB.10212.3	LOC116932858	uncharacterized LOC116932858	novel_in_catalog	136.11	58.5
PB.10214.1	LOC116932871	gem-associated protein 2	incomplete-splice_match	67.3	78.67
PB.10215.1	LOC116932870	prolyl 3-hydroxylase 1	full-splice_match	933.74	1122.01
PB.10215.4	LOC116932870	prolyl 3-hydroxylase 1	novel_in_catalog	5.68	10.52
PB.10215.6	LOC116932870	prolyl 3-hydroxylase 1	full-splice_match	82.74	84.81
PB.10216.1	LOC116932869	neurogenic locus notch homolog protein 1	novel_in_catalog	71.34	37.29
PB.10216.15	LOC116932869	neurogenic locus notch homolog protein 1	novel_in_catalog	15.38	81.26
PB.10216.16	LOC116932869	neurogenic locus notch homolog protein 1	novel_in_catalog	98.92	44.62
PB.10216.18	LOC116932869	neurogenic locus notch homolog protein 1	incomplete-splice_match	339.7	173.39
PB.10216.3	LOC116932869	neurogenic locus notch homolog protein 1	novel_in_catalog	73.69	10.05
PB.10216.5	LOC116932869	neurogenic locus notch homolog protein 1	novel_in_catalog	59.54	38.97
PB.10216.6	LOC116932869	neurogenic locus notch homolog protein 1	full-splice_match	4658.25	1675.45
PB.10216.7	LOC116932869	neurogenic locus notch homolog protein 1	novel_not_in_catalog	40.39	55.96
PB.10217.1	LOC123477090	protein pelota-like	novel_not_in_catalog	285.2	294.66
PB.10218.1	LOC116932881	U4/U6.U5 tri-snRNP-associated protein 2	novel_in_catalog	79.32	84.52
PB.10218.3	LOC116932881	U4/U6.U5 tri-snRNP-associated protein 2	full-splice_match	192.6	273.43
PB.10219.11	LOC116932877	protein PRRC2C	full-splice_match	56.75	39.11
PB.10219.12	LOC116932877	protein PRRC2C	incomplete-splice_match	285.03	354.48
PB.10219.2	LOC116932877	protein PRRC2C	novel_in_catalog	1929.72	1822.08
PB.1022.3	LOC116932063	NA	novel_in_catalog	258.78	301.79
PB.10220.1	LOC116932885	60S ribosomal protein L35	full-splice_match	4833.74	6251.93
PB.10221.3	LOC116932879	endoplasmic reticulum mannosyl-oligosaccharide 1,2-alpha-mannosidase	novel_in_catalog	71.77	84.23
PB.10221.5	LOC116932879	endoplasmic reticulum mannosyl-oligosaccharide 1,2-alpha-mannosidase	novel_in_catalog	463.95	426.59
PB.10221.6	LOC116932879	endoplasmic reticulum mannosyl-oligosaccharide 1,2-alpha-mannosidase	novel_in_catalog	17.51	0
PB.10221.7	LOC116932879	endoplasmic reticulum mannosyl-oligosaccharide 1,2-alpha-mannosidase	novel_in_catalog	5.12	19.61
PB.10222.1	LOC116932882	uncharacterized LOC116932882	incomplete-splice_match	20.46	20.02
PB.10224.2	LOC116932880	mitoguardin	novel_not_in_catalog	10.4	9.53
PB.10224.3	LOC116932880	mitoguardin	full-splice_match	237.51	268.44
PB.10225.1	LOC116932886	glycoprotein-N-acetylgalactosamine 3-beta-galactosyltransferase 1	incomplete-splice_match	52.76	41.14
PB.10225.13	LOC116932886	glycoprotein-N-acetylgalactosamine 3-beta-galactosyltransferase 1	incomplete-splice_match	542.76	111.02
PB.10225.3	LOC116932886	glycoprotein-N-acetylgalactosamine 3-beta-galactosyltransferase 1	incomplete-splice_match	1342.29	390.97
PB.10225.5	LOC116932886	glycoprotein-N-acetylgalactosamine 3-beta-galactosyltransferase 1	novel_in_catalog	72.03	21.77
PB.10225.6	LOC116932886	glycoprotein-N-acetylgalactosamine 3-beta-galactosyltransferase 1	novel_in_catalog	180.96	70.09
PB.10225.7	LOC116932886	glycoprotein-N-acetylgalactosamine 3-beta-galactosyltransferase 1	novel_in_catalog	35.18	5.47
PB.10226.3	LOC116932887	F-box only protein 42	novel_not_in_catalog	27.45	42.38
PB.10226.5	LOC116932887	F-box only protein 42	novel_not_in_catalog	52.43	52.25
PB.10226.6	LOC116932887	F-box only protein 42	novel_not_in_catalog	17.31	0
PB.10226.7	LOC116932887	F-box only protein 42	novel_not_in_catalog	16.43	2.26
PB.10226.8	LOC116932887	F-box only protein 42	novel_not_in_catalog	70.87	98.68
PB.10227.1	LOC116931686	LIM homeobox transcription factor 1-alpha	novel_in_catalog	46.4	33.96
PB.10227.2	LOC116931686	LIM homeobox transcription factor 1-alpha	novel_in_catalog	8.65	11.63
PB.10228.2	LOC116932288	R3H domain-containing protein 4	novel_in_catalog	13.06	21.65
PB.10228.3	LOC116932288	R3H domain-containing protein 4	full-splice_match	397.92	399.21
PB.10228.4	LOC116932288	R3H domain-containing protein 4	novel_in_catalog	22.52	33.51
PB.10228.5	LOC116932288	R3H domain-containing protein 4	full-splice_match	34.89	33.04
PB.10230.2	LOC116932286	all trans-polyprenyl-diphosphate synthase PDSS2	incomplete-splice_match	108.82	125.19
PB.10231.1	LOC116932292	mitochondrial import inner membrane translocase subunit Tim23	full-splice_match	359.12	424.44
PB.10232.1	LOC116931636	NA	full-splice_match	178.49	196.52
PB.10233.1	LOC116932287	vesicular integral-membrane protein VIP36	full-splice_match	441.04	544.59
PB.10233.2	LOC116932287	vesicular integral-membrane protein VIP36	novel_in_catalog	11.09	16.58
PB.10234.1	LOC116932283	uncharacterized LOC116932283	novel_not_in_catalog	18.34	9.56
PB.10234.2	LOC116932283	uncharacterized LOC116932283	novel_not_in_catalog	137.35	108.02
PB.10235.12	LOC116932284	exonuclease mut-7 homolog	novel_not_in_catalog	34.35	40.76
PB.10235.14	LOC116932284	exonuclease mut-7 homolog	novel_in_catalog	85.4	31.79
PB.10235.2	LOC116932284	exonuclease mut-7 homolog	novel_in_catalog	38.11	28.43
PB.10235.4	LOC116932284	exonuclease mut-7 homolog	novel_in_catalog	46.33	31.15
PB.10235.5	LOC116932284	exonuclease mut-7 homolog	novel_in_catalog	177.5	202.99
PB.10235.6	LOC116932284	exonuclease mut-7 homolog	novel_in_catalog	25.78	79.01
PB.10235.7	LOC116932284	exonuclease mut-7 homolog	novel_in_catalog	0.07	36.61
PB.10236.5	LOC116932282	FHF complex subunit HOOK interacting protein 1B	novel_in_catalog	162.76	128.86
PB.10236.6	LOC116932282	FHF complex subunit HOOK interacting protein 1B	novel_in_catalog	69.36	125.67
PB.10236.7	LOC116932282	FHF complex subunit HOOK interacting protein 1B	novel_in_catalog	166.14	110.76
PB.10236.8	LOC116932282	FHF complex subunit HOOK interacting protein 1B	novel_in_catalog	24.99	23.27
PB.10237.1	LOC116932291	polycomb group RING finger protein 3	full-splice_match	135.34	168.56
PB.1024.1	LOC116932114	NA	novel_in_catalog	44.86	55.81
PB.10240.13	LOC116932336	filamin-B	novel_not_in_catalog	512.26	794.93
PB.10240.21	LOC116932336	filamin-B	novel_not_in_catalog	1106.42	477.92
PB.10240.23	LOC116932336	filamin-B	novel_not_in_catalog	1847.65	633.66
PB.10240.46	LOC116932336	filamin-B	incomplete-splice_match	114.78	139.95
PB.10240.6	LOC116932336	filamin-B	novel_not_in_catalog	493.14	655.52
PB.10240.9	LOC116932336	filamin-B	novel_not_in_catalog	1262.37	472.48
PB.10241.1	LOC116932341	eukaryotic translation initiation factor 6	full-splice_match	647.76	973.95
PB.10242.10	LOC116932337	integrator complex subunit 4	novel_not_in_catalog	0	23.34
PB.10242.2	LOC116932337	integrator complex subunit 4	novel_in_catalog	75.91	94
PB.10242.5	LOC116932337	integrator complex subunit 4	novel_in_catalog	46.16	118.84
PB.10242.8	LOC116932337	integrator complex subunit 4	novel_in_catalog	542.23	377.11
PB.10243.2	LOC116932338	mitochondrial chaperone BCS1	full-splice_match	124.14	118.41
PB.10243.3	LOC116932338	mitochondrial chaperone BCS1	novel_not_in_catalog	18.77	16.04
PB.10245.1	LOC116932807	vitamin K-dependent gamma-carboxylase	novel_in_catalog	28.84	11.94
PB.10245.2	LOC116932807	vitamin K-dependent gamma-carboxylase	full-splice_match	40.09	51.12
PB.10245.4	LOC116932807	vitamin K-dependent gamma-carboxylase	full-splice_match	74.08	84.38
PB.10245.5	LOC116932807	vitamin K-dependent gamma-carboxylase	novel_in_catalog	16.13	19.98
PB.10246.1	LOC116932802	formin-binding protein 4	full-splice_match	377.07	234.89
PB.10247.1	LOC116932816	methyl farnesoate epoxidase	full-splice_match	8.3	23.95
PB.10247.2	LOC116932816	methyl farnesoate epoxidase	full-splice_match	193.56	130.32
PB.10248.2	LOC116932804	general vesicular transport factor p115	full-splice_match	138.01	121.92
PB.10248.24	LOC116932804	general vesicular transport factor p115	incomplete-splice_match	100.59	69.47
PB.10248.6	LOC116932804	general vesicular transport factor p115	novel_in_catalog	27.47	34.16
PB.10248.7	LOC116932804	general vesicular transport factor p115	novel_in_catalog	128.34	122.16
PB.10248.9	LOC116932804	general vesicular transport factor p115	full-splice_match	167.82	173.79
PB.10249.1	LOC116932831	protein charybde	novel_in_catalog	17.34	23.18
PB.10249.2	LOC116932831	protein charybde	novel_in_catalog	72.25	29.78
PB.10249.3	LOC116932831	protein charybde	novel_in_catalog	10.81	92.21
PB.10249.8	LOC116932831	protein charybde	full-splice_match	464.35	534.82
PB.1025.3	LOC116932081	NA	full-splice_match	51.27	54.4
PB.1025.6	LOC116932081	NA	full-splice_match	1700.46	1631.93
PB.1025.9	LOC116932081	NA	novel_in_catalog	43.98	45.01
PB.10250.1	LOC116932813	prolyl 3-hydroxylase OGFOD1	novel_not_in_catalog	66.5	79.08
PB.10250.2	LOC116932813	prolyl 3-hydroxylase OGFOD1	novel_in_catalog	18.38	20.27
PB.10250.3	LOC116932813	prolyl 3-hydroxylase OGFOD1	full-splice_match	29.44	28.95
PB.10250.4	LOC116932813	prolyl 3-hydroxylase OGFOD1	full-splice_match	40.22	52.88
PB.10250.6	LOC116932813	prolyl 3-hydroxylase OGFOD1	novel_in_catalog	27.59	13.79
PB.10250.7	LOC116932813	prolyl 3-hydroxylase OGFOD1	full-splice_match	134.13	175.99
PB.10251.1	LOC116932812	E3 ubiquitin-protein ligase RAD18	full-splice_match	42.14	65.85
PB.10252.2	LOC116932834	serine/threonine-protein kinase NLK2	novel_not_in_catalog	27.7	27.64
PB.10252.4	LOC116932834	serine/threonine-protein kinase NLK2	novel_not_in_catalog	847.36	699.69
PB.10252.5	LOC116932834	serine/threonine-protein kinase NLK2	novel_not_in_catalog	58.95	50.56
PB.10252.7	LOC116932834	serine/threonine-protein kinase NLK2	novel_not_in_catalog	41.27	28.64
PB.10253.1	LOC116932834	serine/threonine-protein kinase NLK2	incomplete-splice_match	323.11	512.97
PB.10253.10	LOC116932834	serine/threonine-protein kinase NLK2	incomplete-splice_match	139.44	252.05
PB.10254.1	LOC116932800	uncharacterized LOC116932800	full-splice_match	61.96	88.05
PB.10254.2	LOC116932800	uncharacterized LOC116932800	novel_in_catalog	48.61	33.37
PB.10254.3	LOC116932800	uncharacterized LOC116932800	incomplete-splice_match	109.4	80.18
PB.10256.12	LOC116932825	lissencephaly-1 homolog	full-splice_match	235.55	208.55
PB.10256.21	LOC116932824_LOC116932814	NA	fusion	26.98	55.17
PB.10256.24	LOC116932824_LOC116932814	NA	fusion	63.3	43.55
PB.10256.27	LOC116932824_LOC116932814	NA	fusion	56.58	0
PB.10256.3	LOC116932825	lissencephaly-1 homolog	full-splice_match	84.82	74.84
PB.10256.32	LOC116932824	uncharacterized LOC116932824	novel_in_catalog	348.4	44.12
PB.10256.4	LOC116932825	lissencephaly-1 homolog	full-splice_match	167.53	174.9
PB.10257.1	LOC116932824	uncharacterized LOC116932824	incomplete-splice_match	49.28	12.23
PB.10258.1	LOC116932817	DNA-directed RNA polymerase II subunit RPB1	novel_not_in_catalog	0	9.84
PB.10258.2	LOC116932817	DNA-directed RNA polymerase II subunit RPB1	novel_not_in_catalog	258.32	228.01
PB.10258.3	LOC116932817	DNA-directed RNA polymerase II subunit RPB1	novel_not_in_catalog	44.76	2.32
PB.10258.6	LOC116932817	DNA-directed RNA polymerase II subunit RPB1	novel_not_in_catalog	67.98	16.35
PB.10258.7	LOC116932817	DNA-directed RNA polymerase II subunit RPB1	incomplete-splice_match	950.78	802.7
PB.10258.9	LOC116932817	DNA-directed RNA polymerase II subunit RPB1	novel_in_catalog	16.98	15.37
PB.10259.1	LOC116932820	uncharacterized LOC116932820	full-splice_match	116.27	103.25
PB.10259.2	LOC116932820	uncharacterized LOC116932820	novel_not_in_catalog	187.74	37.03
PB.10259.3	LOC116932820	uncharacterized LOC116932820	novel_in_catalog	86.05	121.61
PB.10259.4	LOC116932820	uncharacterized LOC116932820	novel_not_in_catalog	796.68	453.98
PB.10259.5	LOC116932820	uncharacterized LOC116932820	incomplete-splice_match	1212.34	1100.6
PB.1026.1	LOC116932075	NA	full-splice_match	197.69	259.4
PB.1026.2	LOC116932075	NA	novel_in_catalog	131.16	85.28
PB.10260.3	novelGene_1061	NA	intergenic	10.94	29.01
PB.10260.5	novelGene_1063	NA	intergenic	38.58	18.99
PB.10261.1	LOC116932799	uncharacterized LOC116932799	full-splice_match	29.57	60.61
PB.10261.4	LOC116932799	uncharacterized LOC116932799	full-splice_match	113.2	88.68
PB.10262.10	LOC116932806	mitogen-activated protein kinase kinase kinase kinase 5	novel_in_catalog	63.81	89.82
PB.10262.11	LOC116932806	mitogen-activated protein kinase kinase kinase kinase 5	novel_in_catalog	22.31	15.07
PB.10262.14	LOC116932806	mitogen-activated protein kinase kinase kinase kinase 5	novel_in_catalog	43.56	22.56
PB.10262.18	LOC116932806	mitogen-activated protein kinase kinase kinase kinase 5	novel_not_in_catalog	35.11	0.01
PB.10262.19	LOC116932806	mitogen-activated protein kinase kinase kinase kinase 5	novel_not_in_catalog	13.21	15.98
PB.10262.6	LOC116932806	mitogen-activated protein kinase kinase kinase kinase 5	novel_in_catalog	53.83	31.74
PB.10262.9	LOC116932806	mitogen-activated protein kinase kinase kinase kinase 5	full-splice_match	21.66	8.84
PB.10264.1	LOC116932833	cytochrome b-c1 complex subunit 6, mitochondrial	novel_not_in_catalog	932.49	1183.19
PB.10265.2	LOC116932811	28S ribosomal protein S30, mitochondrial	incomplete-splice_match	232.11	224.88
PB.10265.3	LOC116932811	28S ribosomal protein S30, mitochondrial	novel_in_catalog	19.18	50.39
PB.10265.4	LOC116932811	28S ribosomal protein S30, mitochondrial	novel_in_catalog	745.04	691.48
PB.10266.1	LOC116932801	transient receptor potential channel pyrexia	full-splice_match	267.25	152.32
PB.10267.2	LOC116932829	protein-L-isoaspartate(D-aspartate) O-methyltransferase	full-splice_match	238.94	254.41
PB.10269.1	LOC116932431	40S ribosomal protein S12, mitochondrial	full-splice_match	159.53	185.41
PB.1027.2	LOC116931975	NA	full-splice_match	55.73	28.2
PB.1027.3	LOC116931975	NA	full-splice_match	67.12	112.01
PB.10270.1	LOC116932430	galactose-1-phosphate uridylyltransferase	novel_not_in_catalog	11.07	13.62
PB.10270.10	LOC116932430	galactose-1-phosphate uridylyltransferase	full-splice_match	82.54	66.41
PB.10270.11	LOC116932430	galactose-1-phosphate uridylyltransferase	novel_not_in_catalog	20.81	46.89
PB.10270.5	LOC116932430	galactose-1-phosphate uridylyltransferase	incomplete-splice_match	25.45	9.15
PB.10270.7	LOC116932430	galactose-1-phosphate uridylyltransferase	novel_in_catalog	57.71	42.52
PB.10270.9	LOC116932430	galactose-1-phosphate uridylyltransferase	full-splice_match	15.71	26.08
PB.10271.2	LOC116932429	protein draper	full-splice_match	706.39	761.63
PB.10271.3	LOC116932429	protein draper	novel_in_catalog	90.61	43.99
PB.10271.4	LOC116932429	protein draper	full-splice_match	76.74	34.58
PB.10271.5	LOC116932429	protein draper	novel_in_catalog	98.32	102.12
PB.10272.5	LOC116932428	disintegrin and metalloproteinase domain-containing protein 10	full-splice_match	65.29	104.4
PB.10272.6	LOC116932428	disintegrin and metalloproteinase domain-containing protein 10	novel_in_catalog	122.42	114.12
PB.10272.7	LOC116932428	disintegrin and metalloproteinase domain-containing protein 10	full-splice_match	434.24	215.57
PB.10273.1	LOC116932985	methyl farnesoate epoxidase	incomplete-splice_match	207.19	176.48
PB.10273.15	LOC116932985	methyl farnesoate epoxidase	full-splice_match	60.97	25.45
PB.10273.3	LOC116932985	methyl farnesoate epoxidase	novel_not_in_catalog	226.57	152.73
PB.10273.4	LOC116932985	methyl farnesoate epoxidase	novel_not_in_catalog	79.82	38.83
PB.10273.6	LOC116932985	methyl farnesoate epoxidase	novel_in_catalog	128.19	86.85
PB.10273.7	LOC116932985	methyl farnesoate epoxidase	novel_not_in_catalog	63.76	18.17
PB.10273.8	LOC116932985	methyl farnesoate epoxidase	incomplete-splice_match	174.22	155.32
PB.10275.1	LOC116932981	rhodopsin	novel_not_in_catalog	17.13	9.62
PB.10276.1	LOC116932983	rhodopsin	full-splice_match	10.52	11.01
PB.10276.2	LOC116932983	rhodopsin	incomplete-splice_match	13.63	10.36
PB.10277.1	LOC116932982	E3 ubiquitin-protein ligase MGRN1	full-splice_match	292.05	241.23
PB.10277.10	LOC116932969	S1 RNA-binding domain-containing protein 1	novel_in_catalog	10.35	39.9
PB.10277.14	LOC116931639	NA	novel_not_in_catalog	30.71	9.42
PB.10277.19	LOC116931639	NA	full-splice_match	41.67	76.84
PB.10277.21	LOC116931639	NA	novel_not_in_catalog	18.72	7.07
PB.10277.8	LOC116932969	S1 RNA-binding domain-containing protein 1	full-splice_match	57.2	25.91
PB.10277.9	LOC116932969	S1 RNA-binding domain-containing protein 1	novel_in_catalog	29.27	43.04
PB.10278.2	LOC116933271	high-affinity choline transporter 1	full-splice_match	61.26	90.64
PB.10279.2	LOC116933272	methyl farnesoate epoxidase	full-splice_match	36.36	29.84
PB.1028.1	LOC116932090	NA	novel_not_in_catalog	87.7	66.64
PB.1028.2	LOC116932090	NA	novel_not_in_catalog	120.05	90.98
PB.1028.6	LOC116932090	NA	full-splice_match	99.65	159.63
PB.10280.1	LOC123476954	uncharacterized LOC123476954	incomplete-splice_match	19.09	11.54
PB.10282.1	LOC116932996	uncharacterized LOC116932996	novel_in_catalog	514.71	899.53
PB.10284.1	LOC116933295	cuticle collagen 2C-like	novel_not_in_catalog	1338.71	1526.23
PB.10286.1	LOC116932974_LOC116932989	NA	fusion	75.18	67.56
PB.10286.2	LOC116932989	ribonuclease H1	full-splice_match	237.99	271.22
PB.10287.1	LOC116932993	40S ribosomal protein S7	full-splice_match	6419.99	9685.72
PB.10289.1	novelGene_1064	NA	intergenic	175.03	268.74
PB.10289.11	LOC116932972	oxysterol-binding protein 2	full-splice_match	1483.33	1227.48
PB.10289.6	LOC116932972	oxysterol-binding protein 2	full-splice_match	362.14	426.53
PB.1029.1	LOC116931995	NA	full-splice_match	2490.96	1759.61
PB.1029.10	LOC116931995	NA	novel_in_catalog	145.61	57.6
PB.1029.11	LOC116931995	NA	novel_in_catalog	51.94	21.94
PB.1029.13	LOC116931995	NA	novel_in_catalog	107.77	11.86
PB.1029.16	LOC116931995	NA	novel_in_catalog	44.26	62.29
PB.1029.18	LOC116931995	NA	novel_not_in_catalog	18.86	64.51
PB.1029.4	LOC116931995	NA	novel_in_catalog	47.75	55.04
PB.1029.6	LOC116931995	NA	novel_in_catalog	117.37	12.11
PB.1029.8	LOC116931995	NA	novel_not_in_catalog	0	48.72
PB.10290.1	LOC116935316	phosphatidate cytidylyltransferase, photoreceptor-specific	full-splice_match	46.9	53.93
PB.10290.11	LOC116935316	phosphatidate cytidylyltransferase, photoreceptor-specific	full-splice_match	157.64	116.16
PB.10290.5	LOC116935316	phosphatidate cytidylyltransferase, photoreceptor-specific	novel_not_in_catalog	90.14	0.03
PB.10290.7	LOC116935316	phosphatidate cytidylyltransferase, photoreceptor-specific	novel_in_catalog	45.28	115.74
PB.10290.8	LOC116935316	phosphatidate cytidylyltransferase, photoreceptor-specific	novel_in_catalog	17.84	11.68
PB.10290.9	LOC116935316	phosphatidate cytidylyltransferase, photoreceptor-specific	novel_in_catalog	21.73	0
PB.10291.1	LOC116932976	glucose dehydrogenase [FAD, quinone]-like	incomplete-splice_match	40.72	40.88
PB.10292.1	LOC116932975	glucose dehydrogenase [FAD, quinone]	novel_not_in_catalog	21.6	12.97
PB.10292.2	LOC116932975	glucose dehydrogenase [FAD, quinone]	full-splice_match	6.57	20.91
PB.10293.1	LOC116932968	ribonuclease Z, mitochondrial	full-splice_match	58.7	34.7
PB.10293.2	LOC116932968	ribonuclease Z, mitochondrial	full-splice_match	384.37	379.72
PB.10294.1	LOC116933018	THO complex subunit 4	full-splice_match	1399.26	1627.81
PB.10294.2	LOC116933018	THO complex subunit 4	full-splice_match	35.89	58.08
PB.10294.3	LOC116933018	THO complex subunit 4	full-splice_match	47.54	22.88
PB.10295.1	LOC123476955	uncharacterized LOC123476955	novel_not_in_catalog	8.77	11.09
PB.10296.2	LOC116933008	uncharacterized LOC116933008	incomplete-splice_match	60.79	68.13
PB.10297.1	LOC116933012	dehydrogenase/reductase SDR family protein 7-like	novel_in_catalog	21.14	32.38
PB.10297.2	LOC116933012	dehydrogenase/reductase SDR family protein 7-like	full-splice_match	172.71	215.06
PB.10298.1	LOC116933019	transmembrane protein 11, mitochondrial	full-splice_match	117.57	95.77
PB.10299.1	LOC116933015	RNA-binding protein with serine-rich domain 1-A	full-splice_match	634.49	691.81
PB.103.1	LOC116920280	NA	full-splice_match	90.14	124.47
PB.1030.2	LOC116932046	NA	full-splice_match	283.23	264.08
PB.10300.2	LOC116933009	extracellular serine/threonine protein CG31145	full-splice_match	384.6	430.15
PB.10300.3	LOC116933009	extracellular serine/threonine protein CG31145	novel_in_catalog	25.4	65.63
PB.10300.4	LOC116933009	extracellular serine/threonine protein CG31145	novel_in_catalog	30.22	83.08
PB.10300.5	LOC116933009	extracellular serine/threonine protein CG31145	incomplete-splice_match	24.08	25.26
PB.10300.6	LOC116933009	extracellular serine/threonine protein CG31145	full-splice_match	87.87	38.2
PB.10300.8	LOC116933009	extracellular serine/threonine protein CG31145	novel_not_in_catalog	38.87	54.37
PB.10301.1	LOC116933010	decapping and exoribonuclease protein	full-splice_match	49.24	64.06
PB.10302.1	LOC116933014	uncharacterized LOC116933014	full-splice_match	77.18	53.01
PB.10303.1	LOC116933025	ATP-dependent DNA/RNA helicase DHX36	novel_in_catalog	27.95	54.78
PB.10303.3	LOC116933025	ATP-dependent DNA/RNA helicase DHX36	full-splice_match	80.74	57.18
PB.10304.1	LOC116933027	aarF domain-containing protein kinase 1	novel_in_catalog	9.27	6.28
PB.10304.3	LOC116933027	aarF domain-containing protein kinase 1	incomplete-splice_match	3.15	14.76
PB.10304.4	LOC116933027	aarF domain-containing protein kinase 1	full-splice_match	122.08	105.21
PB.10304.5	LOC116933027	aarF domain-containing protein kinase 1	novel_in_catalog	4.83	9.81
PB.10305.2	LOC116933028	aarF domain-containing kinase 1	novel_not_in_catalog	33.54	23.7
PB.10305.3	LOC116933028	aarF domain-containing kinase 1	full-splice_match	32.28	65.02
PB.10306.1	LOC116933029	solute carrier family 35 member G1	novel_in_catalog	19.94	0
PB.10306.2	LOC116933029	solute carrier family 35 member G1	full-splice_match	126.16	152.18
PB.10306.4	LOC116933029	solute carrier family 35 member G1	incomplete-splice_match	11.03	6.6
PB.10308.1	LOC116933034	telomerase-binding protein EST1A	novel_in_catalog	405.24	381.61
PB.10309.1	LOC116933036	splicing factor ESS-2 homolog	full-splice_match	141.46	135.38
PB.1031.1	LOC116932175	NA	full-splice_match	512.47	496.9
PB.10310.1	LOC116933037	uncharacterized LOC116933037	incomplete-splice_match	27.77	32.83
PB.10311.1	LOC116933035	MFS-type transporter SLC18B1	full-splice_match	8.63	9.79
PB.10312.1	LOC116933043	carbohydrate sulfotransferase 1	incomplete-splice_match	110.36	81.86
PB.10312.3	LOC116933043_LOC123476778	NA	fusion	40.65	51.67
PB.10313.1	LOC116933039	insulin-like growth factor-binding protein complex acid labile subunit	full-splice_match	262.65	223.85
PB.10314.1	LOC116933041	BRCA1-associated protein	novel_in_catalog	7.3	13.98
PB.10314.2	LOC116933041	BRCA1-associated protein	full-splice_match	157.24	128.76
PB.10314.3	LOC116933041	BRCA1-associated protein	novel_in_catalog	14.77	33.98
PB.10314.5	LOC116933041	BRCA1-associated protein	novel_in_catalog	17.47	6.38
PB.10315.1	LOC116933045	2-oxoglutarate and iron-dependent oxygenase domain-containing protein 2	novel_not_in_catalog	62.78	78.23
PB.10316.1	LOC116933042	death domain-associated protein 6	novel_in_catalog	5.46	28
PB.10316.2	LOC116933042	death domain-associated protein 6	full-splice_match	82.66	34.88
PB.10316.3	LOC116933042	death domain-associated protein 6	novel_in_catalog	43.03	57.67
PB.10317.1	LOC116933038	RNA polymerase II-associated protein 1	full-splice_match	296.71	285.47
PB.10319.1	LOC116933046	proteasome subunit beta type-1	full-splice_match	799.13	1039.05
PB.1032.1	LOC116932169	NA	novel_not_in_catalog	47.49	58.16
PB.1032.10	LOC116932169	NA	novel_in_catalog	41.65	80.85
PB.1032.11	LOC116932169	NA	full-splice_match	14.72	11.29
PB.1032.14	LOC116932169	NA	full-splice_match	27.69	23.59
PB.1032.3	LOC116932169	NA	full-splice_match	137.8	178.71
PB.10320.1	LOC116933044	phosphate carrier protein, mitochondrial	full-splice_match	2165.91	2292.08
PB.10320.2	LOC116933044	phosphate carrier protein, mitochondrial	full-splice_match	3804.76	4675.9
PB.10320.4	LOC116933044	phosphate carrier protein, mitochondrial	full-splice_match	182.32	126.38
PB.10321.3	LOC116933054	unextended protein	novel_in_catalog	16	5.37
PB.10321.4	LOC116933054	unextended protein	novel_in_catalog	79.31	57.4
PB.10321.5	LOC116933054	unextended protein	incomplete-splice_match	104.63	22.81
PB.10323.1	LOC116933057	5-hydroxytryptamine receptor 1	novel_in_catalog	47.81	20.82
PB.10324.1	LOC116933056	5-hydroxytryptamine receptor 1	novel_in_catalog	53.68	31.56
PB.10325.1	LOC116933059	uncharacterized LOC116933059	novel_not_in_catalog	278.12	297.92
PB.10326.1	LOC116933060	sialic acid synthase	full-splice_match	41.26	43.28
PB.10327.1	LOC116933059	uncharacterized LOC116933059	novel_not_in_catalog	10219	13248.2
PB.10327.10	LOC116933059_LOC116933062	NA	fusion	25.31	41.31
PB.10327.13	LOC116933059_LOC116933062	NA	fusion	12.64	42.84
PB.10327.14	LOC116933059	uncharacterized LOC116933059	novel_not_in_catalog	805.93	951.81
PB.10327.2	LOC116933059	uncharacterized LOC116933059	novel_not_in_catalog	36.97	25.32
PB.10327.7	LOC116933059	uncharacterized LOC116933059	novel_not_in_catalog	20.59	27.48
PB.10327.9	LOC116933059	uncharacterized LOC116933059	novel_not_in_catalog	33.55	48.79
PB.10329.2	LOC116934635	glycoprotein-N-acetylgalactosamine 3-beta-galactosyltransferase 1	novel_in_catalog	25.09	24.92
PB.10329.4	LOC116934635	glycoprotein-N-acetylgalactosamine 3-beta-galactosyltransferase 1	novel_in_catalog	4.34	32.05
PB.10329.5	LOC116934635	glycoprotein-N-acetylgalactosamine 3-beta-galactosyltransferase 1	full-splice_match	32.15	121.8
PB.1033.16	LOC116932221	NA	full-splice_match	61.12	25.51
PB.1033.17	LOC116932221	NA	full-splice_match	41.59	19.42
PB.1033.19	LOC116932221	NA	full-splice_match	27.23	18.52
PB.1033.20	LOC116932221	NA	full-splice_match	221.31	222.44
PB.1033.21	LOC116932221	NA	full-splice_match	9.1	6.64
PB.1033.9	LOC116932221	NA	full-splice_match	12.07	15.01
PB.10330.1	LOC116934634	globin C, coelomic-like	novel_in_catalog	21.92	35.24
PB.10330.2	LOC116934634	globin C, coelomic-like	novel_in_catalog	27.96	18.47
PB.10331.1	LOC116932841	serine/threonine-protein phosphatase 4 catalytic subunit	full-splice_match	118.82	132.13
PB.10331.2	LOC116932841	serine/threonine-protein phosphatase 4 catalytic subunit	full-splice_match	617.77	787.22
PB.10332.3	LOC116931959	probable chitinase 10	novel_in_catalog	23.09	14.61
PB.10332.4	LOC116931959	probable chitinase 10	incomplete-splice_match	189.5	128.8
PB.10334.4	LOC116931969	flotillin-2	incomplete-splice_match	641.58	389.25
PB.10334.6	LOC116931969	flotillin-2	novel_in_catalog	30.94	0.26
PB.10334.8	LOC116931969	flotillin-2	full-splice_match	73.18	247.63
PB.10334.9	LOC116931969	flotillin-2	novel_in_catalog	31.35	20.23
PB.10335.1	LOC116931703	NA	full-splice_match	801.75	771.39
PB.10335.2	LOC116931703	NA	full-splice_match	46.52	80.45
PB.10336.1	LOC116931700	intraflagellar transport protein 74 homolog	novel_in_catalog	58.3	54.8
PB.10337.4	LOC116931696_LOC123466561	NA	fusion	923.22	791.42
PB.10338.1	LOC116931701	NA	full-splice_match	40.13	58.93
PB.10338.2	LOC116931701	NA	novel_not_in_catalog	21.14	0
PB.10338.3	LOC116931701	NA	incomplete-splice_match	5.6	23.18
PB.10339.2	LOC116931706	protein BUD31 homolog	novel_not_in_catalog	23.18	20.2
PB.10339.5	LOC116931706	protein BUD31 homolog	full-splice_match	197.02	260.03
PB.1034.1	LOC116932293	NA	full-splice_match	1486.7	1823.04
PB.1034.11	LOC116932293	NA	novel_in_catalog	47.55	85.88
PB.1034.14	LOC116932293	NA	novel_not_in_catalog	554.13	755.16
PB.1034.7	LOC116932293	NA	novel_in_catalog	169.35	190.23
PB.1034.8	LOC116932293	NA	novel_not_in_catalog	18.69	18.1
PB.10340.2	LOC116931704	V-type proton ATPase subunit S1	novel_in_catalog	154.38	146.01
PB.10340.3	LOC116931704	V-type proton ATPase subunit S1	novel_in_catalog	221.48	107.33
PB.10340.4	LOC116931704	V-type proton ATPase subunit S1	novel_in_catalog	1394.59	1410.32
PB.10341.1	LOC116931705	NA	full-splice_match	94	442.99
PB.10342.1	LOC116931702	NA	novel_not_in_catalog	9.37	16.12
PB.10342.2	LOC116931702	NA	incomplete-splice_match	120.39	118.6
PB.10343.11	LOC116931698	NA	novel_in_catalog	91.03	196.86
PB.10343.13	LOC116931698	NA	novel_in_catalog	18.37	83.99
PB.10343.4	LOC116931698	NA	novel_in_catalog	180.08	107.21
PB.10343.7	LOC116931698	NA	novel_in_catalog	39.26	20.55
PB.10343.8	LOC116931698	NA	novel_not_in_catalog	200	186.31
PB.10345.1	LOC116931711	NA	incomplete-splice_match	89.99	187.35
PB.10345.2	LOC116931711	NA	full-splice_match	240.1	160.72
PB.10345.6	LOC116931711	NA	full-splice_match	45.96	68.62
PB.10346.1	LOC116931713	NA	full-splice_match	194.87	181.57
PB.10347.1	LOC116931714	out at first protein	full-splice_match	326.25	321.77
PB.10348.11	LOC116931717	transmembrane protein 179	novel_in_catalog	267.71	337.74
PB.10348.2	LOC116931716	ras-related protein Rab-1A	full-splice_match	1963.79	2066.54
PB.10349.1	LOC116934754	uncharacterized LOC116934754	full-splice_match	570.87	533.07
PB.10349.2	LOC116934754	uncharacterized LOC116934754	incomplete-splice_match	23.37	42.22
PB.1035.1	LOC116932306	NA	full-splice_match	73.98	81.87
PB.10351.1	LOC116931725	arf-GAP with dual PH domain-containing protein 1	novel_in_catalog	56.93	73.53
PB.10351.12	LOC116931725	arf-GAP with dual PH domain-containing protein 1	novel_in_catalog	31.07	98.82
PB.10351.15	LOC116931725	arf-GAP with dual PH domain-containing protein 1	novel_in_catalog	40.25	48.19
PB.10351.3	LOC116931725	arf-GAP with dual PH domain-containing protein 1	novel_in_catalog	6.23	42.85
PB.10351.5	LOC116931725	arf-GAP with dual PH domain-containing protein 1	novel_not_in_catalog	20.03	17.18
PB.10351.7	LOC116931725	arf-GAP with dual PH domain-containing protein 1	novel_in_catalog	11.27	67.44
PB.10351.8	LOC116931725	arf-GAP with dual PH domain-containing protein 1	incomplete-splice_match	252.34	109.63
PB.10351.9	LOC116931725	arf-GAP with dual PH domain-containing protein 1	full-splice_match	49.63	91.66
PB.10352.1	LOC116931723	nucleolar protein 11-like	full-splice_match	277.31	444.29
PB.10352.10	LOC116931722	putative ferric-chelate reductase 1 homolog	novel_not_in_catalog	97.09	141.64
PB.10352.12	LOC116931722	putative ferric-chelate reductase 1 homolog	novel_not_in_catalog	35.88	58.82
PB.10352.13	LOC116931722	putative ferric-chelate reductase 1 homolog	novel_not_in_catalog	26.14	45.76
PB.10352.16	LOC116931722	putative ferric-chelate reductase 1 homolog	novel_in_catalog	23.87	16.5
PB.10352.3	LOC116931724_LOC116931723	NA	full-splice_match	52.16	63.88
PB.10352.7	LOC116931724	WD repeat-containing protein 18	full-splice_match	152.87	196.46
PB.10352.8	LOC116931722	putative ferric-chelate reductase 1 homolog	novel_not_in_catalog	0	21.54
PB.10352.9	LOC116931722	putative ferric-chelate reductase 1 homolog	novel_not_in_catalog	260.21	270
PB.10354.1	LOC116931820	vacuolar protein sorting-associated protein 4	full-splice_match	23.81	8.46
PB.10354.12	LOC116931820	vacuolar protein sorting-associated protein 4	novel_in_catalog	13.85	15.09
PB.10354.4	LOC116931820	vacuolar protein sorting-associated protein 4	full-splice_match	429.51	414.28
PB.10354.5	LOC116931820	vacuolar protein sorting-associated protein 4	novel_in_catalog	32.72	32.74
PB.10354.7	LOC116931820	vacuolar protein sorting-associated protein 4	novel_not_in_catalog	11.27	5.66
PB.10354.9	LOC116931820	vacuolar protein sorting-associated protein 4	full-splice_match	28.97	96.07
PB.10356.1	LOC116931819	TBC1 domain family member 10A	full-splice_match	58.46	24.24
PB.10356.2	LOC116931819	TBC1 domain family member 10A	full-splice_match	28.93	62.87
PB.10356.3	LOC116931819	TBC1 domain family member 10A	full-splice_match	101.12	184.46
PB.10356.5	LOC116931819	TBC1 domain family member 10A	full-splice_match	89.95	19.56
PB.10357.2	LOC116931822	synaptosomal-associated protein 29	incomplete-splice_match	20.88	10.16
PB.10357.3	LOC116931822	synaptosomal-associated protein 29	full-splice_match	243.85	197.95
PB.10357.4	LOC116931822	synaptosomal-associated protein 29	novel_in_catalog	18.81	21.32
PB.10358.6	LOC116931815	phosphatidylinositol 4-kinase alpha	novel_in_catalog	223.22	217.4
PB.10358.7	LOC116931815	phosphatidylinositol 4-kinase alpha	novel_in_catalog	399.75	333.98
PB.1036.1	LOC116932190	NA	novel_in_catalog	121.09	156.62
PB.1036.3	LOC116932190	NA	full-splice_match	922.87	775.92
PB.1036.4	LOC116932190	NA	novel_in_catalog	34.28	23.84
PB.10360.1	LOC116931818	myotubularin-related protein 10-B	full-splice_match	126.74	217.09
PB.10360.13	LOC116931818	myotubularin-related protein 10-B	novel_in_catalog	66.07	7.01
PB.10360.2	LOC116931818	myotubularin-related protein 10-B	novel_not_in_catalog	35.33	0.44
PB.10360.4	LOC116931818	myotubularin-related protein 10-B	novel_in_catalog	29.89	33.08
PB.10360.5	LOC116931818	myotubularin-related protein 10-B	novel_in_catalog	27.69	35.48
PB.10360.8	LOC116931818	myotubularin-related protein 10-B	novel_not_in_catalog	111.84	87.72
PB.10361.10	LOC116931827	glucose-6-phosphate 1-epimerase	incomplete-splice_match	284.28	462.78
PB.10361.4	LOC116931827	glucose-6-phosphate 1-epimerase	full-splice_match	928.94	1483.57
PB.10361.8	LOC116931827	glucose-6-phosphate 1-epimerase	novel_in_catalog	19.2	30.38
PB.10361.9	LOC116931827	glucose-6-phosphate 1-epimerase	novel_in_catalog	52.27	104.9
PB.10363.1	novelGene_1065	NA	intergenic	867.79	1081.04
PB.10364.1	LOC116931829	cytochrome c oxidase subunit 5A, mitochondrial	full-splice_match	40.25	51.99
PB.10364.2	LOC116931829	cytochrome c oxidase subunit 5A, mitochondrial	full-splice_match	2092.73	2540.8
PB.10365.1	LOC116931824	uncharacterized LOC116931824	novel_in_catalog	49.65	52.27
PB.10365.3	LOC116931824	uncharacterized LOC116931824	novel_in_catalog	370.78	313.85
PB.10365.5	LOC116931824	uncharacterized LOC116931824	novel_in_catalog	39.75	49.08
PB.10366.2	LOC116931828	mitochondrial cardiolipin hydrolase	full-splice_match	8.66	9.97
PB.10366.3	LOC116931828	mitochondrial cardiolipin hydrolase	incomplete-splice_match	18.43	12.06
PB.10366.4	LOC116931828	mitochondrial cardiolipin hydrolase	full-splice_match	1.77	26.24
PB.10367.2	LOC116933792	uncharacterized LOC116933792	full-splice_match	84.63	61.18
PB.10367.3	LOC116933792	uncharacterized LOC116933792	full-splice_match	93.19	63.62
PB.10368.2	LOC116919338	uncharacterized LOC116919338	novel_not_in_catalog	44.16	53.98
PB.10368.3	novelGene_1066	NA	intergenic	96.1	138.42
PB.10369.1	LOC116935164	uncharacterized LOC116935164	full-splice_match	24.57	15
PB.1037.1	LOC116932201	NA	novel_not_in_catalog	54.34	7.55
PB.1037.2	LOC116932201	NA	novel_not_in_catalog	89.59	24.63
PB.1037.5	LOC116932201	NA	novel_not_in_catalog	384.56	380.18
PB.1037.6	LOC116932201	NA	novel_not_in_catalog	0.31	54.58
PB.1037.7	LOC116932201	NA	novel_not_in_catalog	19.23	28.23
PB.1037.8	LOC116932201	NA	novel_not_in_catalog	305.73	169.9
PB.1037.9	LOC116932201	NA	novel_not_in_catalog	0.45	38.73
PB.10371.1	LOC116915655	methyltransferase-like protein 24	full-splice_match	0	9.83
PB.10371.3	LOC116915655	methyltransferase-like protein 24	full-splice_match	48.67	23.2
PB.10372.1	LOC116932788	probable ATP-dependent RNA helicase spindle-E	novel_in_catalog	34.69	35.83
PB.10372.2	LOC116932788	probable ATP-dependent RNA helicase spindle-E	full-splice_match	49.4	39.36
PB.10372.3	LOC116932788	probable ATP-dependent RNA helicase spindle-E	novel_in_catalog	10.82	16.17
PB.10375.1	LOC116935273	N-acetylneuraminate 9-O-acetyltransferase	novel_not_in_catalog	15.27	9.76
PB.10375.2	LOC116935273	N-acetylneuraminate 9-O-acetyltransferase	incomplete-splice_match	97.83	90.57
PB.10377.1	LOC116935270	uncharacterized LOC116935270	novel_not_in_catalog	34.86	24.81
PB.10378.1	LOC123477389	uncharacterized LOC123477389	novel_not_in_catalog	37.02	12.53
PB.10378.2	LOC123477389	uncharacterized LOC123477389	novel_in_catalog	24.3	43.63
PB.10378.6	LOC123477389	uncharacterized LOC123477389	novel_in_catalog	2.72	15.03
PB.10379.1	LOC123466284	uncharacterized LOC123466284	full-splice_match	26.86	0
PB.10379.3	LOC123466284	uncharacterized LOC123466284	incomplete-splice_match	11.43	19.39
PB.1038.1	LOC116932210	NA	novel_not_in_catalog	23.48	47.07
PB.1038.2	LOC116932210	NA	novel_not_in_catalog	12.37	10.24
PB.1038.3	LOC116932210	NA	full-splice_match	79.98	82.9
PB.10382.1	LOC116933397	uncharacterized LOC116933397	incomplete-splice_match	8.61	5.55
PB.10384.1	LOC116935844	beta-1,4-galactosyltransferase 4	incomplete-splice_match	41.14	27.71
PB.10384.2	LOC116935844	beta-1,4-galactosyltransferase 4	novel_not_in_catalog	25.93	18.43
PB.10385.1	LOC116931890	protein Star	novel_not_in_catalog	23.87	16.07
PB.10385.4	LOC116931890	protein Star	novel_in_catalog	24.24	14.59
PB.10385.5	LOC116931890	protein Star	novel_in_catalog	10.79	6.82
PB.10385.6	LOC116931890	protein Star	full-splice_match	69.29	42.47
PB.10385.8	LOC116931890	protein Star	full-splice_match	24.34	20.81
PB.10388.2	LOC116922286	protein Star	novel_not_in_catalog	8.37	8.83
PB.10388.3	LOC116922286	protein Star	novel_not_in_catalog	117.04	94.43
PB.10389.1	LOC116925953	uncharacterized LOC116925953	incomplete-splice_match	60.15	76.04
PB.1039.3	LOC116932277	NA	novel_not_in_catalog	61.69	34.47
PB.1039.5	LOC116932277	NA	full-splice_match	95.86	83.5
PB.10390.1	LOC116935786	alpha-(1,3)-fucosyltransferase C	full-splice_match	90.04	61.14
PB.10391.1	LOC116932905	lactosylceramide 1,3-N-acetyl-beta-D-glucosaminyltransferase A	full-splice_match	58.49	34.48
PB.10391.2	LOC116932905	lactosylceramide 1,3-N-acetyl-beta-D-glucosaminyltransferase A	incomplete-splice_match	84.16	39.91
PB.10391.3	LOC116932905	lactosylceramide 1,3-N-acetyl-beta-D-glucosaminyltransferase A	full-splice_match	39.5	51.57
PB.10392.1	novelGene_1070	NA	intergenic	35.91	34.48
PB.10393.1	LOC116935822	methyltransferase-like protein 24	full-splice_match	58.39	52.89
PB.10395.3	LOC123477379	uncharacterized LOC123477379	full-splice_match	96.46	51.53
PB.10396.1	novelGene_1071	NA	intergenic	90.55	47.16
PB.10398.1	LOC116936286	uncharacterized LOC116936286	full-splice_match	26.79	16.7
PB.10398.2	LOC116936286	uncharacterized LOC116936286	full-splice_match	92.46	61.97
PB.10398.5	LOC116936286	uncharacterized LOC116936286	novel_not_in_catalog	38.2	31.79
PB.10399.1	LOC123477360	uncharacterized LOC123477360	full-splice_match	92.81	50.66
PB.104.1	LOC116920033	NA	full-splice_match	162.15	138.78
PB.1040.1	LOC116932489	NA	incomplete-splice_match	57.08	52.87
PB.1040.3	LOC116932489	NA	full-splice_match	404.25	320.72
PB.1040.4	LOC116932489	NA	full-splice_match	735.02	1340.03
PB.10401.1	LOC116933980	uncharacterized LOC116933980	full-splice_match	78.06	91.89
PB.10401.2	LOC116933980	uncharacterized LOC116933980	full-splice_match	9.41	16.16
PB.10402.1	LOC123477369	uncharacterized LOC123477369	genic	78.33	65.23
PB.10402.2	LOC123477369	uncharacterized LOC123477369	genic	32.33	0.18
PB.10402.4	LOC123477369	uncharacterized LOC123477369	genic	31.13	7.97
PB.10404.1	LOC123477483	protein Cep78 homolog	full-splice_match	77	66.86
PB.10404.2	LOC123477483	protein Cep78 homolog	novel_in_catalog	120.01	141.19
PB.10406.2	LOC123477487	plasmanylethanolamine desaturase-like	novel_in_catalog	58.16	48.7
PB.10406.4	LOC123477487	plasmanylethanolamine desaturase-like	full-splice_match	63.04	72.41
PB.10406.5	LOC123477487	plasmanylethanolamine desaturase-like	novel_in_catalog	0	13.09
PB.10406.8	LOC123477487	plasmanylethanolamine desaturase-like	novel_in_catalog	28.56	27.03
PB.10407.2	LOC123477484	conserved oligomeric Golgi complex subunit 2-like	full-splice_match	43.75	43.41
PB.10407.4	LOC123477484	conserved oligomeric Golgi complex subunit 2-like	incomplete-splice_match	23.4	10.4
PB.10407.7	LOC123477484	conserved oligomeric Golgi complex subunit 2-like	full-splice_match	229.17	203.94
PB.10408.1	LOC123477485	spastin-like	novel_in_catalog	13.38	23.34
PB.10408.2	LOC123477485	spastin-like	full-splice_match	37	41.86
PB.10408.4	LOC123477485	spastin-like	novel_in_catalog	33.03	13
PB.10409.1	LOC116927605	protein grainyhead	full-splice_match	2345.6	1707.02
PB.10409.28	LOC116927605	protein grainyhead	incomplete-splice_match	90.31	66.34
PB.1041.1	LOC116932352	NA	novel_in_catalog	37.78	53.54
PB.1041.2	LOC116932352	NA	novel_in_catalog	23.52	16.08
PB.1041.4	LOC116932352	NA	novel_in_catalog	40.51	37.09
PB.1041.6	LOC116932352	NA	novel_in_catalog	75.65	62.29
PB.1041.7	LOC116932352	NA	novel_not_in_catalog	22.74	39.76
PB.1041.9	LOC116932352	NA	novel_in_catalog	12.58	30.31
PB.10410.13	LOC123477457	trifunctional enzyme subunit alpha, mitochondrial-like	novel_not_in_catalog	1969.98	1816.24
PB.10410.6	LOC123477457	trifunctional enzyme subunit alpha, mitochondrial-like	novel_not_in_catalog	62.86	70.89
PB.10410.7	LOC123477457	trifunctional enzyme subunit alpha, mitochondrial-like	novel_not_in_catalog	42.5	68.77
PB.10410.8	LOC123477457	trifunctional enzyme subunit alpha, mitochondrial-like	novel_not_in_catalog	20.12	27.01
PB.10411.1	LOC123477461	NADH dehydrogenase [ubiquinone] iron-sulfur protein 3, mitochondrial-like	novel_in_catalog	77.82	134.02
PB.10411.2	LOC123477461	NADH dehydrogenase [ubiquinone] iron-sulfur protein 3, mitochondrial-like	full-splice_match	666.53	847.62
PB.10412.2	LOC116936602	runt-related transcription factor 1	full-splice_match	29.7	17.22
PB.10412.6	LOC116936602	runt-related transcription factor 1	novel_in_catalog	33.96	45.23
PB.10412.7	LOC116936602	runt-related transcription factor 1	full-splice_match	94.04	56.35
PB.10412.8	LOC116936602	runt-related transcription factor 1	full-splice_match	72.27	109.93
PB.10413.1	LOC123477467	uncharacterized LOC123477467	incomplete-splice_match	4.78	11.29
PB.10415.10	LOC123477492	hemicentin-1-like	novel_not_in_catalog	9.28	14.15
PB.10415.6	LOC123477492	hemicentin-1-like	full-splice_match	390.21	316.76
PB.10415.8	LOC123477492	hemicentin-1-like	novel_in_catalog	30.62	9.24
PB.10417.1	LOC123477455	uncharacterized LOC123477455	full-splice_match	17.64	22.01
PB.10417.2	LOC123477455	uncharacterized LOC123477455	novel_not_in_catalog	28.11	18.24
PB.10418.1	LOC116922665	uncharacterized LOC116922665	full-splice_match	95.85	71.71
PB.10419.1	LOC123477503	uncharacterized LOC123477503	full-splice_match	104.8	141.65
PB.1042.1	LOC116932371	NA	full-splice_match	72.98	48.62
PB.1042.2	LOC116932371	NA	full-splice_match	104.14	101.5
PB.10421.1	LOC123466570	uncharacterized LOC123466570	full-splice_match	22.08	15.42
PB.10422.12	novelGene_1082	NA	intergenic	69.23	49.8
PB.10422.14	novelGene_1085	NA	intergenic	49.89	14.74
PB.10422.19	novelGene_1087	NA	intergenic	147.76	165.91
PB.10422.3	novelGene_1076	NA	intergenic	102.39	89.72
PB.10422.7	novelGene_1081	NA	intergenic	56.43	91.43
PB.10424.1	LOC123477532	uncharacterized LOC123477532	full-splice_match	29.01	30.62
PB.10426.1	LOC123477549	elongation factor Ts, mitochondrial-like	full-splice_match	131.87	119.48
PB.10426.2	LOC123477549	elongation factor Ts, mitochondrial-like	full-splice_match	17.5	20.7
PB.10427.1	LOC123477550	uncharacterized LOC123477550	full-splice_match	45.93	26.27
PB.10427.3	LOC123477550	uncharacterized LOC123477550	full-splice_match	43.26	22.44
PB.10428.1	LOC116932765	alpha-(1,3)-fucosyltransferase C	full-splice_match	47.39	20.6
PB.10428.2	LOC116932765	alpha-(1,3)-fucosyltransferase C	full-splice_match	274.15	88.69
PB.10429.2	LOC116932764	alpha-(1,3)-fucosyltransferase C	full-splice_match	133.75	92.13
PB.1043.18	LOC116932339	NA	full-splice_match	844.36	1129.62
PB.1043.19	LOC116932339	NA	novel_in_catalog	147.3	69.29
PB.1043.2	LOC116932432_LOC116932339	NA	fusion	89.99	35.6
PB.1043.27	LOC116932339	NA	novel_in_catalog	97.84	137.02
PB.1043.29	LOC116932339	NA	novel_not_in_catalog	197.71	63.06
PB.1043.3	LOC116932432	NA	novel_in_catalog	142.18	42
PB.10430.3	LOC116935120	branched-chain-amino-acid aminotransferase, cytosolic	full-splice_match	131.84	76.09
PB.10430.7	LOC116935120	branched-chain-amino-acid aminotransferase, cytosolic	novel_in_catalog	9.08	7.09
PB.10430.8	LOC116935120	branched-chain-amino-acid aminotransferase, cytosolic	incomplete-splice_match	45.37	48.59
PB.10431.10	LOC123477535	dihydropyrimidinase-like	novel_in_catalog	67.19	94.9
PB.10431.12	LOC123477535	dihydropyrimidinase-like	novel_in_catalog	110.64	92.5
PB.10431.16	LOC123477535	dihydropyrimidinase-like	novel_not_in_catalog	19.76	0.01
PB.10431.19	LOC123477535	dihydropyrimidinase-like	novel_not_in_catalog	22.24	28.79
PB.10431.2	LOC123477535	dihydropyrimidinase-like	novel_in_catalog	43.95	38.67
PB.10431.23	LOC123477535	dihydropyrimidinase-like	incomplete-splice_match	158.62	86.69
PB.10431.3	LOC123477535	dihydropyrimidinase-like	novel_in_catalog	9.87	11.94
PB.10431.8	LOC123477535	dihydropyrimidinase-like	full-splice_match	1013.1	1243.11
PB.10433.1	LOC116930715	soma ferritin	full-splice_match	1923.94	2468.77
PB.10434.1	LOC116930720	membrane-associated tyrosine- and threonine-specific cdc2-inhibitory kinase	novel_in_catalog	23.11	18.78
PB.10434.2	LOC116930720	membrane-associated tyrosine- and threonine-specific cdc2-inhibitory kinase	novel_in_catalog	15.95	8.21
PB.10434.3	LOC116930720	membrane-associated tyrosine- and threonine-specific cdc2-inhibitory kinase	novel_not_in_catalog	10.82	0
PB.10434.4	LOC116930720	membrane-associated tyrosine- and threonine-specific cdc2-inhibitory kinase	full-splice_match	67.07	98.08
PB.10435.2	LOC123477591_LOC123477586	NA	fusion	367.63	233.19
PB.10435.3	LOC123477586	translation initiation factor IF-2, mitochondrial-like	novel_in_catalog	16.45	18.09
PB.10436.1	LOC123477588	RNA-binding protein 34-like	full-splice_match	122.09	135.31
PB.10437.1	LOC116930411	putative transferase CAF17 homolog, mitochondrial	full-splice_match	114.62	101.38
PB.10438.2	LOC123477587	unc-112-related protein-like	novel_in_catalog	209.76	108.9
PB.10438.4	LOC123477587	unc-112-related protein-like	full-splice_match	717.62	648.81
PB.10438.5	LOC123477587	unc-112-related protein-like	full-splice_match	64.13	26.57
PB.10438.9	LOC123477587	unc-112-related protein-like	full-splice_match	224.55	162.82
PB.10439.6	LOC116930407	zinc finger protein Xfin	full-splice_match	547.18	468.51
PB.1044.1	LOC116932388	NA	novel_in_catalog	148.86	242.62
PB.1044.10	LOC116932388	NA	novel_in_catalog	15.72	0
PB.1044.13	LOC116932388	NA	novel_in_catalog	541.91	360.76
PB.1044.2	LOC116932388	NA	novel_not_in_catalog	125.93	240.98
PB.1044.3	LOC116932388	NA	novel_not_in_catalog	0	30.94
PB.1044.7	LOC116932388	NA	novel_in_catalog	1483.1	1722.45
PB.1044.8	LOC116932388	NA	novel_in_catalog	27.47	42.42
PB.10440.1	LOC116930413	serine proteinase stubble	full-splice_match	8.17	2.04
PB.10441.2	LOC116930703	palmitoyltransferase ZDHHC3	full-splice_match	120.26	136.54
PB.10442.1	LOC123477578	U6 snRNA phosphodiesterase-like	novel_not_in_catalog	43.85	54.31
PB.10442.3	LOC123477578	U6 snRNA phosphodiesterase-like	novel_in_catalog	50.7	61.59
PB.10442.4	LOC123477578	U6 snRNA phosphodiesterase-like	full-splice_match	45.27	67.91
PB.10443.1	LOC123477577	uncharacterized LOC123477577	novel_in_catalog	19.68	8.54
PB.10443.2	LOC123477577	uncharacterized LOC123477577	incomplete-splice_match	20.49	45.34
PB.10446.1	LOC116930123	thioredoxin domain-containing protein 17	full-splice_match	162.94	181.06
PB.10449.1	LOC123477599	tetratricopeptide repeat protein 5-like	full-splice_match	194.14	211.67
PB.10449.2	LOC123477599	tetratricopeptide repeat protein 5-like	novel_in_catalog	22.03	15.78
PB.10449.3	LOC123477599	tetratricopeptide repeat protein 5-like	novel_in_catalog	3.5	16.43
PB.1045.1	LOC116932537	NA	incomplete-splice_match	139.06	156.35
PB.10450.3	LOC116930125	circadian locomoter output cycles protein kaput	incomplete-splice_match	199.09	143.27
PB.10451.3	LOC123477598	ribosomal protein S6 kinase alpha-5-like	full-splice_match	178.96	171.04
PB.10451.4	LOC123477598	ribosomal protein S6 kinase alpha-5-like	incomplete-splice_match	115.18	131.22
PB.10451.6	LOC123477598	ribosomal protein S6 kinase alpha-5-like	incomplete-splice_match	34.58	18.78
PB.10452.1	LOC116930132	N-terminal kinase-like protein	incomplete-splice_match	10.41	6.77
PB.10452.3	LOC116930132	N-terminal kinase-like protein	novel_in_catalog	14.29	0
PB.10452.4	LOC116930132	N-terminal kinase-like protein	novel_in_catalog	6.68	34.77
PB.10452.5	LOC116930132	N-terminal kinase-like protein	full-splice_match	193.37	131.72
PB.10454.1	LOC123466263	serine/arginine repetitive matrix protein 2-like	novel_not_in_catalog	34.72	16.79
PB.10454.2	LOC123466263	serine/arginine repetitive matrix protein 2-like	novel_not_in_catalog	8.79	5.09
PB.10454.4	LOC123466263	serine/arginine repetitive matrix protein 2-like	novel_not_in_catalog	22.06	16.05
PB.10454.5	LOC123466263	serine/arginine repetitive matrix protein 2-like	incomplete-splice_match	345.17	343.77
PB.10456.1	LOC116919417	dnaJ homolog subfamily C member 16	incomplete-splice_match	25.67	33.62
PB.10456.2	LOC116919417	dnaJ homolog subfamily C member 16	incomplete-splice_match	94.79	58.32
PB.10457.10	LOC116919417	dnaJ homolog subfamily C member 16	novel_in_catalog	36.77	77.52
PB.10457.11	LOC116919417	dnaJ homolog subfamily C member 16	novel_in_catalog	9.34	22.15
PB.10457.12	LOC116919417	dnaJ homolog subfamily C member 16	novel_in_catalog	8.34	22.7
PB.10457.16	LOC116919417	dnaJ homolog subfamily C member 16	novel_in_catalog	18.47	79.32
PB.10457.18	LOC116919417	dnaJ homolog subfamily C member 16	novel_in_catalog	59.74	31.15
PB.10457.5	LOC116919417	dnaJ homolog subfamily C member 16	incomplete-splice_match	427.28	417.88
PB.10457.6	LOC116919417	dnaJ homolog subfamily C member 16	novel_in_catalog	58.79	38.07
PB.10457.7	LOC116919417	dnaJ homolog subfamily C member 16	novel_in_catalog	74.66	28.79
PB.10457.9	LOC116919417	dnaJ homolog subfamily C member 16	novel_in_catalog	98.8	34.16
PB.10458.1	LOC116916764	MOB-like protein phocein	novel_in_catalog	15.51	25.48
PB.10458.10	LOC116916764	MOB-like protein phocein	incomplete-splice_match	21.75	17.8
PB.10458.2	LOC116916764	MOB-like protein phocein	full-splice_match	10.5	0.04
PB.10458.4	LOC116916764	MOB-like protein phocein	novel_not_in_catalog	216.8	314.48
PB.10458.6	LOC116916764	MOB-like protein phocein	incomplete-splice_match	88.51	85.06
PB.10458.7	LOC116916764	MOB-like protein phocein	novel_not_in_catalog	273.83	408.76
PB.10459.2	LOC116916786	ribonuclease P protein subunit p25-like protein	full-splice_match	217.99	262.84
PB.1046.1	LOC116932454	NA	full-splice_match	254.42	296.5
PB.10460.1	LOC116935671	mitotic checkpoint protein BUB3	novel_in_catalog	10.79	8.34
PB.10460.2	LOC116935671	mitotic checkpoint protein BUB3	full-splice_match	124.31	167.77
PB.10461.2	novelGene_1102	NA	intergenic	33.24	28.51
PB.10461.4	novelGene_1104	NA	intergenic	22.12	13.98
PB.10461.5	novelGene_1105	NA	intergenic	5.02	10.21
PB.10461.6	novelGene_1106	NA	intergenic	50.9	69.45
PB.10461.7	novelGene_1107	NA	intergenic	10.02	14.45
PB.10463.12	LOC116918772	zinc finger protein rotund	novel_in_catalog	194.96	125.4
PB.10463.13	LOC116918772	zinc finger protein rotund	novel_in_catalog	213.74	216.73
PB.10463.14	LOC116918772	zinc finger protein rotund	full-splice_match	129.98	139.27
PB.10464.3	LOC116918770	ubiquitin carboxyl-terminal hydrolase 48	novel_not_in_catalog	212.35	284.1
PB.10464.7	LOC116918770	ubiquitin carboxyl-terminal hydrolase 48	novel_in_catalog	215	150.66
PB.10465.1	LOC116918773	elongator complex protein 5	full-splice_match	66.83	78.46
PB.10466.2	LOC116918769	rho GTPase-activating protein 21	incomplete-splice_match	706	699.92
PB.10468.1	LOC116918418	RISC-loading complex subunit tarbp2	full-splice_match	256.33	201.19
PB.10469.1	LOC116918414	chondroitin sulfate glucuronyltransferase	full-splice_match	332.72	355.49
PB.10469.2	LOC116918414	chondroitin sulfate glucuronyltransferase	full-splice_match	29.46	16.26
PB.10469.6	LOC116918414	chondroitin sulfate glucuronyltransferase	novel_in_catalog	18.53	1.57
PB.10469.7	LOC116918414	chondroitin sulfate glucuronyltransferase	novel_in_catalog	54.82	54.75
PB.10469.9	LOC116918414	chondroitin sulfate glucuronyltransferase	novel_in_catalog	33	91.94
PB.1047.1	LOC116932529	NA	full-splice_match	234.96	267.2
PB.10470.1	LOC116918416	dnaJ homolog subfamily C member 1	full-splice_match	174.87	174.73
PB.10471.1	LOC116918417	dolichyl-diphosphooligosaccharide--protein glycosyltransferase 48 kDa subunit	novel_in_catalog	1743.97	1951.38
PB.10471.2	LOC116918417	dolichyl-diphosphooligosaccharide--protein glycosyltransferase 48 kDa subunit	novel_in_catalog	8.28	14.41
PB.10471.4	LOC116918417	dolichyl-diphosphooligosaccharide--protein glycosyltransferase 48 kDa subunit	novel_in_catalog	16.13	9.91
PB.10471.5	LOC116918417	dolichyl-diphosphooligosaccharide--protein glycosyltransferase 48 kDa subunit	novel_in_catalog	18.84	5.52
PB.10472.2	LOC116918415	segment polarity protein dishevelled homolog DVL-3	full-splice_match	185.65	252.16
PB.10472.3	LOC116918415	segment polarity protein dishevelled homolog DVL-3	full-splice_match	308.39	289.33
PB.10472.31	LOC116918415	segment polarity protein dishevelled homolog DVL-3	novel_in_catalog	52.85	25.55
PB.10472.32	LOC116918415	segment polarity protein dishevelled homolog DVL-3	novel_in_catalog	32.44	35.54
PB.10472.33	LOC116918415	segment polarity protein dishevelled homolog DVL-3	incomplete-splice_match	125.91	131.4
PB.10472.34	LOC116918415	segment polarity protein dishevelled homolog DVL-3	incomplete-splice_match	47.06	7.31
PB.10473.1	LOC116918413	ATP-binding cassette sub-family B member 6	full-splice_match	445.33	509.09
PB.10473.5	LOC116918413	ATP-binding cassette sub-family B member 6	novel_in_catalog	33.53	40.33
PB.10473.7	LOC116918413	ATP-binding cassette sub-family B member 6	novel_in_catalog	20.5	12.55
PB.10473.8	LOC116918413	ATP-binding cassette sub-family B member 6	novel_in_catalog	35.58	57.64
PB.10475.31	LOC116918424	ephrin type-B receptor 1-B	novel_not_in_catalog	205.79	193.99
PB.10475.33	LOC116918424	ephrin type-B receptor 1-B	novel_in_catalog	713.63	614.14
PB.10475.63	LOC116918424	ephrin type-B receptor 1-B	incomplete-splice_match	743.03	665.79
PB.10478.2	LOC116918421	uncharacterized LOC116918421	full-splice_match	509.03	391.14
PB.10479.1	LOC116918426	transmembrane protein 177	novel_not_in_catalog	42.39	48.85
PB.10479.2	LOC116918426	transmembrane protein 177	novel_not_in_catalog	116.05	109.08
PB.10479.3	LOC116918426	transmembrane protein 177	novel_not_in_catalog	139.02	171.42
PB.10479.4	LOC116918426	transmembrane protein 177	novel_not_in_catalog	23.86	31.27
PB.1048.1	LOC116932400	NA	full-splice_match	62.77	65.03
PB.10480.1	LOC116918428	EEF1A lysine methyltransferase 4	full-splice_match	13.37	20.32
PB.10480.2	LOC116918428	EEF1A lysine methyltransferase 4	full-splice_match	32.97	43.99
PB.10481.1	LOC116918430	zinc finger CCHC-type and RNA-binding motif-containing protein 1	full-splice_match	108.3	88.64
PB.10482.1	LOC116918427	uncharacterized LOC116918427	full-splice_match	86.44	85.07
PB.10483.3	LOC123466269	ceramide glucosyltransferase-B-like	novel_not_in_catalog	119.38	73.06
PB.10484.3	LOC123466268	tRNA (cytosine(72)-C(5))-methyltransferase NSUN6-like	novel_not_in_catalog	9.59	25.54
PB.10484.4	LOC123466268	tRNA (cytosine(72)-C(5))-methyltransferase NSUN6-like	novel_not_in_catalog	17.62	16.63
PB.10484.6	LOC123466268	tRNA (cytosine(72)-C(5))-methyltransferase NSUN6-like	novel_not_in_catalog	10.13	11.93
PB.10485.1	LOC116922129	28S ribosomal protein S28, mitochondrial	full-splice_match	327.47	414.07
PB.10486.1	LOC116920885	transmembrane and coiled-coil domains protein 2	novel_in_catalog	70.48	34.81
PB.10486.2	LOC116920885	transmembrane and coiled-coil domains protein 2	full-splice_match	84.05	74.54
PB.10486.3	LOC116920885	transmembrane and coiled-coil domains protein 2	full-splice_match	21.54	21.79
PB.10489.2	LOC116920888	germinal-center associated nuclear protein	novel_in_catalog	172.5	195.43
PB.10489.3	LOC116920888	germinal-center associated nuclear protein	novel_in_catalog	28.64	15.11
PB.1049.6	LOC116932513	NA	novel_in_catalog	47.76	23.9
PB.1049.7	LOC116932513	NA	novel_in_catalog	107.15	90.25
PB.1049.8	LOC116932513	NA	full-splice_match	733.52	441.02
PB.10490.1	LOC123466753	glycine receptor subunit alpha-2-like	full-splice_match	30.58	16.8
PB.10492.1	LOC123466395	GPI transamidase component PIG-S-like	full-splice_match	65.46	86.35
PB.10492.3	LOC123466395	GPI transamidase component PIG-S-like	novel_in_catalog	16.25	24.08
PB.10492.8	LOC123466395	GPI transamidase component PIG-S-like	novel_in_catalog	102.27	121.45
PB.10493.2	LOC123466758	peptidyl-prolyl cis-trans isomerase-like 1	full-splice_match	283.33	340.28
PB.10494.1	LOC116918146	EKC/KEOPS complex subunit Tprkb-like	novel_not_in_catalog	39.58	52.85
PB.10494.2	LOC116918146	EKC/KEOPS complex subunit Tprkb-like	full-splice_match	195.54	268.31
PB.10495.16	LOC123466817	peptidylglycine alpha-amidating monooxygenase-like	novel_in_catalog	10.04	32.06
PB.10495.17	LOC123466817	peptidylglycine alpha-amidating monooxygenase-like	full-splice_match	471.34	274.81
PB.10495.18	LOC123466817	peptidylglycine alpha-amidating monooxygenase-like	novel_in_catalog	22.25	22.26
PB.10495.19	LOC123466817	peptidylglycine alpha-amidating monooxygenase-like	novel_in_catalog	26.76	45.18
PB.10495.22	LOC123466817	peptidylglycine alpha-amidating monooxygenase-like	full-splice_match	137.99	105.86
PB.10495.24	LOC123466817	peptidylglycine alpha-amidating monooxygenase-like	incomplete-splice_match	108.2	59.16
PB.10495.25	LOC123466817	peptidylglycine alpha-amidating monooxygenase-like	novel_in_catalog	3.1	31.23
PB.10495.4	LOC123466817	peptidylglycine alpha-amidating monooxygenase-like	novel_in_catalog	15.05	5.63
PB.10495.5	LOC123466817	peptidylglycine alpha-amidating monooxygenase-like	novel_in_catalog	39.91	25.15
PB.10495.6	LOC123466817	peptidylglycine alpha-amidating monooxygenase-like	novel_in_catalog	26.46	11.05
PB.10495.8	LOC123466817	peptidylglycine alpha-amidating monooxygenase-like	novel_in_catalog	16.43	20.94
PB.10496.1	novelGene_1114	NA	intergenic	42.31	47.18
PB.10497.1	LOC116930765	endonuclease/exonuclease/phosphatase family domain-containing protein 1	novel_not_in_catalog	94.15	44.16
PB.10497.2	LOC116930765	endonuclease/exonuclease/phosphatase family domain-containing protein 1	novel_not_in_catalog	32.12	96.23
PB.10497.4	LOC116930765	endonuclease/exonuclease/phosphatase family domain-containing protein 1	novel_in_catalog	39.66	9.08
PB.10498.2	LOC123466816	protein C1orf43 homolog	novel_in_catalog	127.12	139.66
PB.10499.1	LOC116933835	cyclin-dependent kinase 12	full-splice_match	187.03	118.2
PB.10499.10	LOC116933835	cyclin-dependent kinase 12	novel_in_catalog	143.43	100.75
PB.10499.11	LOC116933835	cyclin-dependent kinase 12	novel_in_catalog	90.51	80.56
PB.10499.14	LOC116933835	cyclin-dependent kinase 12	incomplete-splice_match	66.76	82.39
PB.10499.2	LOC116933835	cyclin-dependent kinase 12	full-splice_match	117.77	126.74
PB.10499.23	LOC116933842	ELL-associated factor 1-like	novel_not_in_catalog	183.82	261.76
PB.10499.24	LOC116933842	ELL-associated factor 1-like	novel_not_in_catalog	183.34	259.9
PB.10499.3	LOC116933835	cyclin-dependent kinase 12	incomplete-splice_match	69.43	43.86
PB.10499.6	LOC116933835	cyclin-dependent kinase 12	novel_not_in_catalog	49.39	46.27
PB.10499.9	LOC116933835	cyclin-dependent kinase 12	novel_in_catalog	102.55	137.66
PB.105.1	LOC116921212	NA	novel_not_in_catalog	99.62	78.79
PB.1050.1	LOC116932521	NA	full-splice_match	97.95	129.06
PB.10500.1	LOC116933832	chitin deacetylase 1	full-splice_match	652.99	890.51
PB.10502.2	LOC116933833	NADH dehydrogenase [ubiquinone] 1 subunit C2	novel_in_catalog	30.19	28.13
PB.10502.3	LOC116933833	NADH dehydrogenase [ubiquinone] 1 subunit C2	full-splice_match	372.63	504.63
PB.10503.1	LOC116933831	ribonucleoside-diphosphate reductase large subunit	novel_in_catalog	34.48	62.59
PB.10503.2	LOC116933831	ribonucleoside-diphosphate reductase large subunit	full-splice_match	264.2	308.01
PB.10503.5	LOC116933831	ribonucleoside-diphosphate reductase large subunit	novel_in_catalog	24.16	28.57
PB.10506.1	LOC123466978	4-coumarate--CoA ligase 1-like	full-splice_match	19.63	2.2
PB.10507.1	LOC116929172	cytochrome P450 3A9-like	full-splice_match	45.94	28.5
PB.10508.1	LOC116929152	probable 4-coumarate--CoA ligase 3	full-splice_match	34.23	18.67
PB.10509.1	LOC116929155	probable 4-coumarate--CoA ligase 3	full-splice_match	30.04	50.69
PB.10509.2	LOC116929155	probable 4-coumarate--CoA ligase 3	full-splice_match	76.8	41.08
PB.1051.1	LOC116932443	NA	full-splice_match	235.1	223.9
PB.10510.1	LOC116929574	cytochrome P450 3A41	novel_not_in_catalog	82.39	118.66
PB.10511.2	LOC123466275	TBC1 domain family member 25-like	novel_in_catalog	36.15	40.06
PB.10511.4	LOC123466275	TBC1 domain family member 25-like	full-splice_match	37.55	66.22
PB.10511.5	LOC123466275	TBC1 domain family member 25-like	full-splice_match	64.87	0
PB.10513.1	LOC123466289	intraflagellar transport protein 172 homolog	full-splice_match	89.56	68.48
PB.10514.1	LOC123466985	ubiquitin-conjugating enzyme E2 C-like	full-splice_match	201.69	232.87
PB.10516.1	LOC123466984	hexosaminidase D-like	full-splice_match	25.77	30.92
PB.10516.6	LOC123466984	hexosaminidase D-like	novel_not_in_catalog	49.29	69.55
PB.10516.9	LOC123466984	hexosaminidase D-like	full-splice_match	80.89	78.2
PB.10517.1	LOC123466434	uncharacterized LOC123466434	incomplete-splice_match	18.5	0
PB.10517.2	LOC123466434	uncharacterized LOC123466434	full-splice_match	42.16	51.19
PB.10517.3	LOC123466434	uncharacterized LOC123466434	full-splice_match	72.91	60.76
PB.10518.3	LOC123466986	titin-like	novel_in_catalog	1720.64	1221.7
PB.10520.12	LOC123466247	cell cycle checkpoint protein RAD17-like	novel_in_catalog	32.4	13.48
PB.10520.13	LOC123466247	cell cycle checkpoint protein RAD17-like	novel_in_catalog	222.65	185.76
PB.10520.16	LOC123466247	cell cycle checkpoint protein RAD17-like	novel_in_catalog	65.23	76.04
PB.10520.17	LOC123466247	cell cycle checkpoint protein RAD17-like	novel_in_catalog	21.54	19.41
PB.10520.3	LOC123466247	cell cycle checkpoint protein RAD17-like	novel_in_catalog	131.03	75.79
PB.10520.4	LOC123466247	cell cycle checkpoint protein RAD17-like	novel_not_in_catalog	15.83	21.97
PB.10521.1	LOC116919816	pre-mRNA-splicing factor SLU7	novel_in_catalog	88.42	90.17
PB.10521.2	LOC116919816	pre-mRNA-splicing factor SLU7	novel_in_catalog	260.02	321.2
PB.10522.1	LOC116931946	uncharacterized LOC116931946	full-splice_match	7865.01	2307.46
PB.10523.2	LOC123467046	eukaryotic initiation factor 4A-I-like	full-splice_match	3811.26	5201.07
PB.10524.1	LOC116931947	protein mago nashi homolog	full-splice_match	507.18	873.91
PB.10525.14	LOC123467045	axin-like	novel_not_in_catalog	37.13	25.83
PB.10525.15	LOC123467045	axin-like	novel_not_in_catalog	32.41	23.51
PB.10525.3	LOC123467045	axin-like	novel_in_catalog	107.08	74.49
PB.10525.7	LOC123467045	axin-like	novel_not_in_catalog	58.14	43.85
PB.10525.8	LOC123467045	axin-like	novel_not_in_catalog	51.42	87.54
PB.10526.2	LOC116931940	histone-lysine N-methyltransferase SETD1	incomplete-splice_match	297.98	284.29
PB.10527.2	LOC116931941	lipase maturation factor 2	novel_in_catalog	12.8	37.43
PB.10527.3	LOC116931941	lipase maturation factor 2	novel_in_catalog	40.4	53.3
PB.10527.7	LOC116931941	lipase maturation factor 2	full-splice_match	136.05	155.51
PB.10528.6	LOC116931939	stress-activated protein kinase JNK	full-splice_match	248.85	234.39
PB.10528.8	LOC116931939	stress-activated protein kinase JNK	incomplete-splice_match	53.41	58.62
PB.10529.1	LOC123467048	peroxisome assembly protein 12-like	novel_in_catalog	127.88	159.64
PB.1053.1	LOC116932418	NA	full-splice_match	102.19	101.79
PB.10531.2	LOC116933262	uncharacterized LOC116933262	full-splice_match	89.64	80.45
PB.10531.3	LOC116927472_LOC116933262	NA	fusion	13.13	13.95
PB.10531.4	LOC116927472_LOC116933262	NA	fusion	55.78	66.2
PB.10532.1	novelGene_1117	NA	intergenic	39.19	37.75
PB.10533.3	LOC123467058	uncharacterized LOC123467058	full-splice_match	95.86	104.96
PB.10535.1	LOC123467057	uncharacterized LOC123467057	full-splice_match	27.79	32.14
PB.10536.1	LOC116925958	ADAM 17-like protease	novel_in_catalog	253.24	280.2
PB.10536.2	LOC116925958	ADAM 17-like protease	novel_in_catalog	11.03	18.27
PB.10536.3	LOC116925958	ADAM 17-like protease	novel_in_catalog	62.31	69.54
PB.10536.4	LOC116925958	ADAM 17-like protease	novel_in_catalog	93.53	20.75
PB.10536.7	LOC116925958	ADAM 17-like protease	novel_in_catalog	48.81	68.33
PB.10537.1	LOC123467067	uncharacterized LOC123467067	incomplete-splice_match	18.69	16.8
PB.10538.1	LOC123467064	97 kDa heat shock protein-like	novel_not_in_catalog	26.55	16.69
PB.10538.4	LOC123467064	97 kDa heat shock protein-like	novel_not_in_catalog	7.69	19.62
PB.10539.1	LOC116932721	protein bunched, class 2/F/G isoform	novel_not_in_catalog	407.44	436.16
PB.10540.3	LOC116932693	uncharacterized LOC116932693	novel_in_catalog	10.61	9.53
PB.10540.4	LOC116932693	uncharacterized LOC116932693	full-splice_match	15.21	19.61
PB.10540.5	LOC116932693	uncharacterized LOC116932693	full-splice_match	149.65	113.02
PB.10541.1	LOC116932702	uridine diphosphate glucose pyrophosphatase NUDT22	full-splice_match	248.24	275.29
PB.10542.1	LOC116933236	uncharacterized LOC116933236	full-splice_match	444.69	205.02
PB.10545.1	LOC116923726	uncharacterized LOC116923726	full-splice_match	52.31	41.8
PB.10546.3	LOC116928388	uncharacterized LOC116928388	novel_not_in_catalog	255.53	226.5
PB.10547.1	LOC116923739	tubulin-specific chaperone D	novel_in_catalog	264.76	264.27
PB.10547.2	LOC116923739	tubulin-specific chaperone D	incomplete-splice_match	46.03	14.45
PB.10548.1	LOC116923736	50S ribosomal protein L20	full-splice_match	374.85	382.64
PB.10549.2	LOC116923725	dual specificity protein kinase zak2	novel_in_catalog	56.69	75.5
PB.10549.3	LOC116923725	dual specificity protein kinase zak2	full-splice_match	211.48	159.56
PB.1055.1	LOC116932557	NA	incomplete-splice_match	165.31	132.91
PB.10550.5	LOC123467152	uncharacterized LOC123467152	novel_not_in_catalog	27.17	26.75
PB.10550.6	LOC123467152	uncharacterized LOC123467152	novel_not_in_catalog	30.85	28.78
PB.10551.3	LOC116935908	uncharacterized protein K02A2.6-like	novel_in_catalog	29.21	30.39
PB.10552.3	LOC116934838	uncharacterized LOC116934838	novel_not_in_catalog	72.26	73.19
PB.10552.6	LOC116934838	uncharacterized LOC116934838	novel_in_catalog	44.53	53.93
PB.10553.1	novelGene_1121	NA	intergenic	34.76	34.98
PB.10553.2	novelGene_1122	NA	intergenic	2.87	13.8
PB.10554.1	LOC123467145	uncharacterized LOC123467145	novel_not_in_catalog	17.95	2.3
PB.10554.3	LOC123467145	uncharacterized LOC123467145	novel_not_in_catalog	21.28	21.86
PB.10555.1	LOC123467156	uncharacterized LOC123467156	novel_not_in_catalog	386.92	311.41
PB.10556.1	LOC123467138	nuclear pore complex protein Nup155-like	novel_in_catalog	78.71	91.1
PB.10556.2	LOC123467138	nuclear pore complex protein Nup155-like	novel_in_catalog	27.45	37.54
PB.10556.3	LOC123467138	nuclear pore complex protein Nup155-like	novel_in_catalog	35.19	31.18
PB.10557.13	LOC116930548	unconventional myosin IC	novel_not_in_catalog	31.92	27.61
PB.10557.2	LOC116930548	unconventional myosin IC	full-splice_match	960.58	886.28
PB.10557.20	LOC116930548	unconventional myosin IC	incomplete-splice_match	73.62	77.24
PB.10557.4	LOC116930548	unconventional myosin IC	novel_in_catalog	54.29	53.65
PB.10557.6	LOC116930548	unconventional myosin IC	novel_in_catalog	40.59	44.33
PB.10557.9	LOC116930548	unconventional myosin IC	novel_in_catalog	52.83	42.6
PB.10558.1	LOC123467168	uncharacterized LOC123467168	full-splice_match	556.69	631.2
PB.10559.1	LOC123467170	vacuolar protein sorting-associated protein 33B-like	full-splice_match	54.96	62.26
PB.10559.2	LOC123467170	vacuolar protein sorting-associated protein 33B-like	novel_in_catalog	29.27	40.1
PB.1056.1	LOC116932572	NA	full-splice_match	12.77	21.94
PB.10560.1	LOC123467172	sodium/calcium exchanger regulatory protein 1-like	full-splice_match	287.61	392.17
PB.10561.10	LOC116930542	RING finger protein 10	full-splice_match	579.36	573.65
PB.10561.13	LOC116930542	RING finger protein 10	novel_in_catalog	66.27	24.34
PB.10561.14	LOC116930542	RING finger protein 10	novel_in_catalog	151.04	198.07
PB.10561.20	LOC116930542	RING finger protein 10	novel_in_catalog	116.97	118.81
PB.10561.5	LOC116930542	RING finger protein 10	novel_in_catalog	32.21	55.16
PB.10561.9	LOC116930542	RING finger protein 10	novel_in_catalog	33.08	15.93
PB.10562.3	LOC116931682	laminin subunit beta-1-like	novel_not_in_catalog	18.68	11.3
PB.10563.3	LOC123467267	transmembrane protein 164-like	full-splice_match	171.47	184.71
PB.10564.1	LOC116928929	inactive selenide, water dikinase-like protein	incomplete-splice_match	56.96	77.19
PB.10564.5	LOC116928929	inactive selenide, water dikinase-like protein	full-splice_match	852.27	1096.08
PB.10564.8	LOC116928929	inactive selenide, water dikinase-like protein	full-splice_match	67.32	54.78
PB.10566.1	LOC123467279	dedicator of cytokinesis protein 3-like	incomplete-splice_match	16.12	14.76
PB.10567.1	LOC123467294	tax1-binding protein 3 homolog	full-splice_match	205.07	174.98
PB.10568.1	LOC123467333	uncharacterized LOC123467333	full-splice_match	11.48	19.01
PB.10570.3	novelGene_1126	NA	intergenic	16.25	39.16
PB.10570.4	novelGene_1127	NA	intergenic	137.46	153.19
PB.10571.1	novelGene_1128	NA	intergenic	20.41	44.9
PB.10571.3	novelGene_1130	NA	intergenic	115.91	93.64
PB.10572.1	novelGene_1131	NA	intergenic	124.77	151.99
PB.10574.3	LOC123467360_LOC116924594_LOC116924593	NA	fusion	208.32	225.3
PB.10575.1	LOC116924589	MFS-type efflux pump MSMEG_3705	novel_in_catalog	24.99	10.82
PB.10575.3	LOC116924589	MFS-type efflux pump MSMEG_3705	full-splice_match	72.42	90.85
PB.10576.1	LOC116924268	serine-rich adhesin for platelets	novel_not_in_catalog	41.7	40.6
PB.1058.1	LOC123469660	NA	full-splice_match	411.25	467.99
PB.1058.2	LOC123469660	NA	novel_in_catalog	13.62	38.43
PB.1058.5	LOC123469660	NA	novel_not_in_catalog	17.94	12.15
PB.1058.6	LOC123469660	NA	incomplete-splice_match	64.08	48.85
PB.10582.11	LOC123467381	RNA-binding protein fusilli-like	full-splice_match	544.6	214.19
PB.10582.24	LOC123467381	RNA-binding protein fusilli-like	novel_in_catalog	99.32	123.64
PB.10582.29	LOC123467381	RNA-binding protein fusilli-like	full-splice_match	264.18	187.61
PB.10582.30	LOC123467381	RNA-binding protein fusilli-like	novel_not_in_catalog	47.12	54.19
PB.10582.31	LOC123467381	RNA-binding protein fusilli-like	novel_in_catalog	169.61	306.24
PB.10582.47	LOC123467381	RNA-binding protein fusilli-like	novel_not_in_catalog	127.48	83.28
PB.10582.49	LOC123467381	RNA-binding protein fusilli-like	incomplete-splice_match	23.7	37.04
PB.10582.7	LOC123467381	RNA-binding protein fusilli-like	novel_not_in_catalog	138.7	129.91
PB.10583.1	LOC116934388	dynein light chain roadblock-type 2	novel_in_catalog	57.11	103.25
PB.10584.1	novelGene_1136	NA	intergenic	59.43	56.77
PB.10584.2	novelGene_1137	NA	intergenic	85.47	38.22
PB.10584.3	novelGene_1138	NA	intergenic	282.36	194.05
PB.10585.1	LOC116920852	O-glucosyltransferase rumi homolog	novel_in_catalog	28.43	34.02
PB.10586.1	LOC123467386	V-type proton ATPase 16 kDa proteolipid subunit	full-splice_match	3235.59	3750.65
PB.10588.1	LOC116932890	PHD finger protein rhinoceros	full-splice_match	319.61	316.59
PB.10588.10	LOC116932890	PHD finger protein rhinoceros	incomplete-splice_match	43.91	36.23
PB.10589.1	LOC123466241	uncharacterized LOC123466241	full-splice_match	24.97	19.44
PB.10589.2	LOC123466241	uncharacterized LOC123466241	full-splice_match	31.7	21.07
PB.1059.15	LOC123469654	NA	novel_in_catalog	141.55	70.52
PB.1059.17	LOC123469654	NA	novel_in_catalog	63.78	128.66
PB.1059.22	LOC123469654	NA	novel_in_catalog	104.39	104.41
PB.1059.4	LOC123469654	NA	novel_in_catalog	25.6	10.8
PB.1059.6	LOC123469654	NA	novel_in_catalog	140.27	62.61
PB.1059.7	LOC123469654	NA	novel_in_catalog	97.83	86.21
PB.10591.1	LOC123466439	BTB/POZ domain-containing protein 6-like	full-splice_match	62.21	12.06
PB.10592.1	LOC123467398	chromatin assembly factor 1 p55 subunit	full-splice_match	416.04	530.62
PB.10594.1	LOC123467405	protein translocase subunit SecA-like	full-splice_match	225.88	117.63
PB.10598.1	LOC116927888	calcyphosin-like protein	full-splice_match	21.69	13.76
PB.10598.2	LOC116927888	calcyphosin-like protein	full-splice_match	537.46	466.76
PB.10599.1	LOC123467412	uncharacterized LOC123467412	novel_not_in_catalog	6.37	11.64
PB.106.1	LOC116919271	NA	full-splice_match	834.65	808.59
PB.1060.1	LOC123469662	NA	novel_in_catalog	254.79	276.75
PB.1060.4	LOC123469662	NA	novel_not_in_catalog	12.8	23.23
PB.1060.5	LOC123469662	NA	full-splice_match	31.75	34.33
PB.10600.1	LOC123467413	uncharacterized LOC123467413	novel_not_in_catalog	13.48	6.74
PB.10603.1	LOC123466441	alpha-(1,3)-fucosyltransferase C-like	full-splice_match	124.74	136.28
PB.10604.1	LOC123467551	sodium-independent sulfate anion transporter-like	novel_not_in_catalog	21.35	42.87
PB.10604.5	LOC123467551	sodium-independent sulfate anion transporter-like	novel_not_in_catalog	149.86	88.25
PB.10604.7	LOC123467551	sodium-independent sulfate anion transporter-like	novel_not_in_catalog	359.12	321.41
PB.10605.10	LOC116932914	uncharacterized LOC116932914	novel_in_catalog	62.25	26.14
PB.10605.3	LOC116932914	uncharacterized LOC116932914	novel_in_catalog	12.5	14.25
PB.10605.6	LOC116932914	uncharacterized LOC116932914	full-splice_match	195.73	78.03
PB.10605.7	LOC116932914	uncharacterized LOC116932914	novel_in_catalog	19.66	5.85
PB.10605.9	LOC116932914	uncharacterized LOC116932914	novel_in_catalog	45.78	25.04
PB.10606.1	LOC123467552	sushi, von Willebrand factor type A, EGF and pentraxin domain-containing protein 1-like	novel_not_in_catalog	24.87	28.84
PB.10607.1	LOC123467553	uncharacterized LOC123467553	novel_in_catalog	53.79	39.58
PB.10607.2	LOC123467553	uncharacterized LOC123467553	full-splice_match	150.64	106.15
PB.10608.1	LOC123467555	uncharacterized LOC123467555	full-splice_match	77.79	439.92
PB.10609.2	LOC123467554	uncharacterized LOC123467554	full-splice_match	214.54	218.64
PB.1061.2	LOC116935264	NA	full-splice_match	159.31	209.25
PB.10610.2	LOC123467547	peptidyl-prolyl cis-trans isomerase-like 4	novel_not_in_catalog	23.91	23.79
PB.10610.4	LOC123467547	peptidyl-prolyl cis-trans isomerase-like 4	incomplete-splice_match	131.3	112.03
PB.10610.5	LOC123467547	peptidyl-prolyl cis-trans isomerase-like 4	incomplete-splice_match	49.98	44.71
PB.10612.1	LOC116916173	nucleolar and coiled-body phosphoprotein 1	full-splice_match	901.67	629.61
PB.10612.10	LOC116916173	nucleolar and coiled-body phosphoprotein 1	full-splice_match	106.03	101.47
PB.10612.3	LOC116916173	nucleolar and coiled-body phosphoprotein 1	novel_in_catalog	9.29	15.4
PB.10612.4	LOC116916173	nucleolar and coiled-body phosphoprotein 1	full-splice_match	65.02	88.43
PB.10612.8	LOC116916173	nucleolar and coiled-body phosphoprotein 1	incomplete-splice_match	14.29	9.76
PB.10614.1	LOC123467584	protein disulfide-isomerase TMX3-like	full-splice_match	60.32	55.02
PB.10614.2	LOC123467584	protein disulfide-isomerase TMX3-like	novel_in_catalog	164.03	202.04
PB.10614.3	LOC123467584	protein disulfide-isomerase TMX3-like	novel_in_catalog	97.21	87.2
PB.10615.1	LOC116933621	cyclic nucleotide-gated cation channel beta-1-like	novel_not_in_catalog	13.61	20.5
PB.10616.1	LOC123467585	tetratricopeptide repeat protein 19 homolog, mitochondrial-like	full-splice_match	63.5	66.59
PB.10617.1	LOC116916176	platelet-activating factor acetylhydrolase IB subunit alpha2	full-splice_match	147.65	154.43
PB.10617.2	LOC116916176	platelet-activating factor acetylhydrolase IB subunit alpha2	full-splice_match	301.49	337.91
PB.10617.8	LOC116916176	platelet-activating factor acetylhydrolase IB subunit alpha2	full-splice_match	66.68	64.05
PB.10618.1	LOC123467586	uncharacterized LOC123467586	full-splice_match	61.44	48.22
PB.10619.1	LOC116916167	codanin-1	full-splice_match	149.11	166.5
PB.1062.2	LOC123469693	NA	novel_not_in_catalog	112.15	55.03
PB.1062.6	LOC123469693	NA	novel_not_in_catalog	11.97	0.17
PB.1062.8	LOC123469693	NA	novel_not_in_catalog	0	31.12
PB.10620.11	LOC116916169	uncharacterized LOC116916169	full-splice_match	90.67	46.35
PB.10620.4	LOC116916169_LOC116916167	NA	fusion	32.7	17.32
PB.10620.5	LOC116916169_LOC116916167	NA	fusion	11.4	19
PB.10620.7	LOC116916169_LOC116916167	NA	full-splice_match	33.74	20.29
PB.10620.9	LOC116916169_LOC116916167	NA	fusion	9.45	9.47
PB.10621.1	LOC116916165	DNA-directed RNA polymerase II subunit RPB7	full-splice_match	140.36	187.96
PB.10622.1	LOC123467578	cyclin-dependent kinases regulatory subunit-like	full-splice_match	129.08	174.92
PB.10623.1	LOC123467575	E3 ubiquitin-protein ligase rnf8-B-like	novel_not_in_catalog	30.66	29.67
PB.10625.1	LOC116916159	alpha-1,2-mannosyltransferase ALG9	novel_in_catalog	35.61	46.09
PB.10625.2	LOC116916159	alpha-1,2-mannosyltransferase ALG9	full-splice_match	238.11	283.3
PB.10627.1	LOC123467590_LOC116930469	NA	fusion	199.96	224.75
PB.10627.3	LOC123467590_LOC116930469	NA	fusion	84.48	98.48
PB.10629.3	LOC116930394	retinol-binding protein pinta	novel_in_catalog	75.9	89.24
PB.1063.1	novelGene_115	NA	intergenic	46.97	34.5
PB.10631.10	LOC123467647	verprolin-like	full-splice_match	163.46	69.53
PB.10631.20	LOC123467647	verprolin-like	novel_in_catalog	104.73	85.46
PB.10631.5	LOC123467647	verprolin-like	novel_in_catalog	19.43	68.17
PB.10631.6	LOC123467647	verprolin-like	novel_in_catalog	281.92	222.51
PB.10631.7	LOC123467647	verprolin-like	novel_not_in_catalog	21.01	15.05
PB.10633.1	LOC123467657	uncharacterized LOC123467657	novel_not_in_catalog	10.66	11.2
PB.10635.1	LOC123467701	claspin-like	full-splice_match	95	41.66
PB.10635.2	LOC123467701	claspin-like	full-splice_match	5.16	26.42
PB.10635.3	LOC123467701_LOC123467719	NA	full-splice_match	141.31	127.8
PB.10635.4	LOC123467701_LOC123467706	NA	fusion	43.85	61.94
PB.10636.13	novelGene_1158	NA	intergenic	12.74	36.38
PB.10636.17	novelGene_1163	NA	intergenic	26.41	3.61
PB.10636.18	novelGene_1164	NA	intergenic	0	9.9
PB.10636.4	novelGene_1149	NA	intergenic	15.58	13.49
PB.10636.8	novelGene_1154	NA	intergenic	14.92	10.95
PB.10636.9	novelGene_1155	NA	intergenic	31.23	27.16
PB.10637.1	novelGene_LOC123467710_AS	NA	antisense	122.62	126.07
PB.10638.2	LOC123467748	uncharacterized LOC123467748	novel_not_in_catalog	101.46	71.73
PB.10638.4	LOC123467748	uncharacterized LOC123467748	novel_not_in_catalog	0.01	21.83
PB.10638.5	LOC123467748	uncharacterized LOC123467748	novel_not_in_catalog	67.32	59.8
PB.10639.1	LOC123466442	uncharacterized LOC123466442	full-splice_match	8.65	14.36
PB.10640.1	LOC116936002	uncharacterized LOC116936002	novel_not_in_catalog	36.67	32.94
PB.10641.1	novelGene_1165	NA	intergenic	75.55	66.2
PB.10641.2	novelGene_LOC116917140_AS	NA	antisense	59.93	64.27
PB.10642.3	LOC116917140	uncharacterized LOC116917140	novel_not_in_catalog	42.38	29.42
PB.10642.4	LOC116917140	uncharacterized LOC116917140	novel_in_catalog	290.83	266.87
PB.10643.1	LOC116917144	uncharacterized LOC116917144	full-splice_match	83.15	88.83
PB.10645.2	LOC123467754	probable ATP-dependent RNA helicase DDX31	novel_not_in_catalog	21.3	26.72
PB.10645.3	LOC123467754	probable ATP-dependent RNA helicase DDX31	novel_in_catalog	94.47	87.17
PB.10646.1	LOC123467762	uncharacterized LOC123467762	full-splice_match	542.77	149.88
PB.10647.1	LOC116927881	uncharacterized LOC116927881	novel_in_catalog	19.14	31.98
PB.10649.2	LOC123467764	rho GTPase-activating protein 44-like	novel_not_in_catalog	263.6	241.73
PB.1065.1	LOC123469688	NA	novel_in_catalog	74.03	46.36
PB.1065.2	LOC123469688	NA	novel_in_catalog	98.22	111.04
PB.1065.8	LOC123469688	NA	incomplete-splice_match	58.57	51.6
PB.10650.1	LOC123467765	28S ribosomal protein S31, mitochondrial-like	novel_in_catalog	466.98	415.5
PB.10651.1	LOC116927867	uncharacterized LOC116927867	full-splice_match	29.67	248.48
PB.10652.1	LOC116927868	uncharacterized LOC116927868	full-splice_match	52.85	37.25
PB.10653.1	LOC123467778	heat shock protein 110-like	full-splice_match	20.88	28.96
PB.10654.2	LOC123467811	uncharacterized LOC123467811	novel_not_in_catalog	14.12	6.87
PB.10654.3	LOC123467811	uncharacterized LOC123467811	novel_not_in_catalog	74.8	81.88
PB.10655.1	novelGene_1168	NA	intergenic	8.48	22.63
PB.10657.1	LOC116925210	DNA damage-binding protein 1	full-splice_match	564.88	681.62
PB.10657.2	LOC116925210	DNA damage-binding protein 1	novel_not_in_catalog	29.18	23.01
PB.10657.3	LOC116925210	DNA damage-binding protein 1	novel_in_catalog	22.81	15.85
PB.10658.2	LOC116935039	uncharacterized LOC116935039	incomplete-splice_match	49.02	66.24
PB.1066.1	novelGene_116	NA	intergenic	9.49	19.38
PB.10660.1	LOC116935039	uncharacterized LOC116935039	novel_not_in_catalog	69.21	100.12
PB.10660.2	LOC116935039	uncharacterized LOC116935039	incomplete-splice_match	37.83	24.14
PB.10661.2	LOC116925281	actin, muscle	novel_not_in_catalog	1019.79	655.96
PB.10661.4	LOC116925281	actin, muscle	novel_in_catalog	134.33	77.51
PB.10661.5	LOC116925281	actin, muscle	novel_in_catalog	26.36	66.88
PB.10662.3	LOC116925174	protein-L-histidine N-pros-methyltransferase-like	full-splice_match	66.52	78.18
PB.10665.12	LOC123467872	unconventional myosin IC-like	novel_in_catalog	236.31	267.06
PB.10665.13	LOC123467872	unconventional myosin IC-like	novel_in_catalog	196.62	131.69
PB.10665.4	LOC123467872	unconventional myosin IC-like	novel_in_catalog	44.64	42.93
PB.10666.1	LOC116930544	vacuolar protein sorting-associated protein 33B	novel_in_catalog	37.04	29.34
PB.10666.2	LOC116930544	vacuolar protein sorting-associated protein 33B	novel_in_catalog	31.4	50.13
PB.10666.4	LOC116930544	vacuolar protein sorting-associated protein 33B	full-splice_match	15.46	19.62
PB.10667.1	LOC116930543	sodium/calcium exchanger regulatory protein 1	incomplete-splice_match	114.81	154.14
PB.10668.11	LOC123467873	RING finger protein 10-like	novel_in_catalog	60.91	61.97
PB.10668.12	LOC123467873	RING finger protein 10-like	novel_in_catalog	26.63	76.18
PB.10668.15	LOC123467873	RING finger protein 10-like	incomplete-splice_match	61.71	118.21
PB.10668.4	LOC123467873	RING finger protein 10-like	full-splice_match	826.44	674.9
PB.10669.12	LOC116928488	pleckstrin homology domain-containing family G member 4B	full-splice_match	407.6	251.52
PB.10669.13	LOC116928488	pleckstrin homology domain-containing family G member 4B	novel_in_catalog	58.18	160.75
PB.10669.14	LOC116928488	pleckstrin homology domain-containing family G member 4B	novel_not_in_catalog	38.09	18.65
PB.10669.16	LOC116928488	pleckstrin homology domain-containing family G member 4B	incomplete-splice_match	181.67	108.99
PB.10669.18	LOC116928488	pleckstrin homology domain-containing family G member 4B	incomplete-splice_match	37.06	0.01
PB.10669.19	LOC116928488	pleckstrin homology domain-containing family G member 4B	novel_in_catalog	58.43	64.09
PB.10669.2	LOC116928488	pleckstrin homology domain-containing family G member 4B	novel_not_in_catalog	37.19	13.52
PB.10669.5	LOC116928488	pleckstrin homology domain-containing family G member 4B	novel_not_in_catalog	243.9	210.51
PB.10669.9	LOC116928488	pleckstrin homology domain-containing family G member 4B	full-splice_match	39.48	56.03
PB.1067.1	LOC116928982	NA	full-splice_match	174.22	471.93
PB.1067.2	LOC116928982	NA	full-splice_match	663.08	1336.4
PB.10671.1	LOC116928491	protein white	full-splice_match	93.85	125.22
PB.10671.10	LOC116928491	protein white	full-splice_match	21.21	119.81
PB.10671.2	LOC116928491	protein white	novel_not_in_catalog	48.42	87.92
PB.10671.3	LOC116928491	protein white	incomplete-splice_match	13.14	23.67
PB.10671.4	LOC116928491	protein white	full-splice_match	376.12	227.55
PB.10671.5	LOC116928491	protein white	full-splice_match	83.94	99.86
PB.10671.6	LOC116928491	protein white	novel_in_catalog	23.22	52.21
PB.10671.7	LOC116928491	protein white	novel_in_catalog	55.52	43.61
PB.10671.8	LOC116928491	protein white	incomplete-splice_match	91.35	71.5
PB.10673.1	LOC123467989	uncharacterized LOC123467989	incomplete-splice_match	20.32	14.19
PB.10674.2	LOC116928476	alpha-N-acetylglucosaminidase	full-splice_match	119.87	131.12
PB.10674.3	LOC116928476	alpha-N-acetylglucosaminidase	novel_in_catalog	50.28	43.25
PB.10676.1	LOC123467990	transmembrane protein 45B-like	full-splice_match	145.25	177.04
PB.10678.1	LOC116932960	glycoprotein-N-acetylgalactosamine 3-beta-galactosyltransferase 1	incomplete-splice_match	144.94	54.54
PB.10679.1	LOC123467997	uncharacterized LOC123467997	incomplete-splice_match	67.09	87.01
PB.1068.1	LOC116928993	NA	novel_in_catalog	35.45	103.21
PB.1068.2	LOC116928993	NA	full-splice_match	149.19	106.83
PB.1068.3	LOC116928993	NA	full-splice_match	164.42	81.76
PB.1068.4	LOC116928993	NA	novel_in_catalog	29.09	4.85
PB.1068.5	LOC116928993	NA	full-splice_match	788.41	872.03
PB.1068.6	LOC116928993	NA	novel_in_catalog	106.36	118.23
PB.10681.1	LOC116927642	rhomboid-related protein 2	novel_not_in_catalog	45.83	68.91
PB.10682.2	LOC116927665	40S ribosomal protein S9	novel_not_in_catalog	462.04	534.74
PB.10683.1	novelGene_LOC116926879_AS	NA	antisense	49.77	18.89
PB.10684.2	novelGene_LOC116920234_AS	NA	antisense	241.06	223.84
PB.10684.3	novelGene_LOC116920234_AS	NA	antisense	8.11	0
PB.10685.1	LOC116920234	gastrula zinc finger protein XlCGF57.1	full-splice_match	34.22	29.28
PB.10686.2	LOC116920247	copine-8	novel_in_catalog	155.8	167.76
PB.10687.1	LOC116920282	speckle-type POZ protein	incomplete-splice_match	67.64	53.75
PB.10688.1	LOC116920268	uncharacterized LOC116920268	full-splice_match	128.71	82.4
PB.1069.10	LOC116929004	NA	novel_in_catalog	0.63	22.46
PB.1069.2	LOC116929004	NA	novel_in_catalog	50.76	10.21
PB.1069.3	LOC116929004	NA	novel_in_catalog	21.39	4.34
PB.1069.5	LOC116929004	NA	novel_not_in_catalog	24.79	17.33
PB.1069.6	LOC116929004	NA	novel_not_in_catalog	205.72	251.18
PB.1069.9	LOC116929004	NA	novel_not_in_catalog	22.95	30.56
PB.10690.1	LOC123468027	uncharacterized LOC123468027	full-splice_match	21.44	5.52
PB.10690.2	LOC123468027	uncharacterized LOC123468027	full-splice_match	90.28	63.47
PB.10691.3	LOC116920282	speckle-type POZ protein	incomplete-splice_match	37.59	14.77
PB.10691.5	LOC116920282	speckle-type POZ protein	novel_not_in_catalog	54.45	25.38
PB.10692.1	LOC116920282	speckle-type POZ protein	incomplete-splice_match	36.89	43.11
PB.10694.1	LOC123468035	transcription factor IIIB 90 kDa subunit-like	novel_in_catalog	30.02	25.65
PB.10695.1	LOC123468039_LOC123468038	NA	fusion	8.71	5.05
PB.10695.2	LOC123468039_LOC123468038	NA	fusion	13.4	11.12
PB.10696.1	LOC123468032	chitinase-3-like protein 2	full-splice_match	49.9	53.98
PB.10697.1	LOC116918481	lachesin	incomplete-splice_match	34.91	32.85
PB.10697.2	LOC116918481	lachesin	incomplete-splice_match	17.95	7.04
PB.10697.3	LOC116918481	lachesin	novel_not_in_catalog	326.43	406.53
PB.10699.1	LOC123468114_LOC116934524	NA	fusion	32.37	9.46
PB.107.1	LOC116919447	NA	full-splice_match	264.92	210.84
PB.1070.5	LOC116934279	NA	novel_in_catalog	293.59	259.58
PB.10701.1	LOC123468132	vacuolar protein sorting-associated protein 11 homolog	full-splice_match	266.36	298.07
PB.10701.2	LOC123468132	vacuolar protein sorting-associated protein 11 homolog	novel_in_catalog	70.54	61.69
PB.10702.1	LOC116929957	transcription initiation factor TFIID subunit 10	full-splice_match	274.48	371.06
PB.10703.3	LOC116929954	6-phosphofructo-2-kinase/fructose-2,6-bisphosphatase	full-splice_match	24.66	9.51
PB.10703.4	LOC116929954	6-phosphofructo-2-kinase/fructose-2,6-bisphosphatase	novel_not_in_catalog	0	9.56
PB.10703.5	LOC116929954	6-phosphofructo-2-kinase/fructose-2,6-bisphosphatase	full-splice_match	117.23	143.93
PB.10704.1	LOC116929955	nuclear FMR1 interacting protein 1	full-splice_match	23.87	19.28
PB.10704.2	LOC116929955	nuclear FMR1 interacting protein 1	full-splice_match	59.56	61.75
PB.10705.1	LOC116930878	immunoglobulin G-binding protein A	novel_not_in_catalog	33.88	39.52
PB.10706.1	LOC116935564	E3 ubiquitin-protein ligase MIB2	full-splice_match	39.89	31.42
PB.10706.11	LOC116935564	E3 ubiquitin-protein ligase MIB2	novel_in_catalog	33.81	23.37
PB.10706.13	LOC116935564	E3 ubiquitin-protein ligase MIB2	full-splice_match	94.91	22.14
PB.10706.14	LOC123466403	elongation of very long chain fatty acids protein 4-like	novel_not_in_catalog	71.5	60.38
PB.10706.16	LOC123466403	elongation of very long chain fatty acids protein 4-like	novel_not_in_catalog	25.82	12.67
PB.10706.4	LOC116935564	E3 ubiquitin-protein ligase MIB2	novel_in_catalog	33.23	27.65
PB.10706.5	LOC116935564	E3 ubiquitin-protein ligase MIB2	full-splice_match	11.66	0
PB.10706.6	LOC116935564	E3 ubiquitin-protein ligase MIB2	full-splice_match	100.36	85.41
PB.10708.4	LOC116918166	acetylcholine receptor subunit alpha-L1	novel_in_catalog	26.87	15.3
PB.10709.3	LOC116918164	CCAAT/enhancer-binding protein zeta	full-splice_match	360.71	251.66
PB.10709.8	LOC116918164	CCAAT/enhancer-binding protein zeta	full-splice_match	346.44	528.48
PB.10709.9	LOC116918164	CCAAT/enhancer-binding protein zeta	novel_in_catalog	54.63	37.61
PB.10710.1	LOC116918167	hormone-sensitive lipase	full-splice_match	195.48	188.41
PB.10710.5	LOC116918167	hormone-sensitive lipase	incomplete-splice_match	0	17.67
PB.10712.5	LOC116926189	uncharacterized LOC116926189	novel_in_catalog	27.86	31.83
PB.10712.6	LOC116926189	uncharacterized LOC116926189	full-splice_match	11.3	14.4
PB.10712.8	LOC116926189	uncharacterized LOC116926189	full-splice_match	23.98	13.05
PB.10714.1	LOC116936543	uncharacterized LOC116936543	novel_not_in_catalog	20.72	11.58
PB.10716.2	LOC116934200	mitoferrin-1	full-splice_match	140.54	124.33
PB.10716.4	LOC116934200	mitoferrin-1	novel_in_catalog	8.29	17.8
PB.10717.1	LOC123468768	protein SERAC1-like	novel_in_catalog	15.77	23.46
PB.10717.3	LOC123468768	protein SERAC1-like	novel_in_catalog	14	8.12
PB.10717.4	LOC123468768	protein SERAC1-like	full-splice_match	6.4	16.63
PB.10718.1	LOC123468836	uncharacterized LOC123468836	full-splice_match	8.46	12.74
PB.10719.2	novelGene_1179	NA	intergenic	33.78	43.05
PB.1072.1	LOC116916389	NA	full-splice_match	155.16	128.97
PB.1072.2	LOC116916389	NA	full-splice_match	366.13	453.97
PB.10720.12	LOC123468856_LOC123468855	NA	fusion	84.98	89.68
PB.10720.13	LOC123468856_LOC123468855	NA	fusion	7.05	16.83
PB.10720.15	LOC123468856_LOC123468855	NA	fusion	138.41	0.36
PB.10720.17	LOC123468856_LOC123468855	NA	fusion	39.17	138.9
PB.10720.2	LOC123468856_LOC123468855	NA	fusion	91.08	145.93
PB.10720.6	LOC123468856_LOC123468855	NA	fusion	175.38	101.55
PB.10721.1	LOC123468987	97 kDa heat shock protein-like	novel_not_in_catalog	59.49	54.94
PB.10722.1	novelGene_1182	NA	intergenic	14.81	15.59
PB.10723.2	LOC123468989_LOC123468990	NA	fusion	197.31	141.92
PB.10725.2	LOC123469064	97 kDa heat shock protein-like	novel_in_catalog	16.46	21.35
PB.10726.2	novelGene_LOC116924996_AS	NA	antisense	86.73	121.85
PB.10726.3	novelGene_LOC116924996_AS	NA	antisense	34.58	33.52
PB.10726.4	novelGene_LOC116924996_AS	NA	antisense	28.15	31.81
PB.10726.8	novelGene_LOC116924996_AS	NA	antisense	64.18	74.64
PB.1073.1	LOC116916351	NA	full-splice_match	332.04	430.75
PB.1073.3	LOC116916351	NA	novel_in_catalog	41.08	51.8
PB.1073.4	LOC116916351	NA	incomplete-splice_match	54.96	54.8
PB.1073.5	LOC116916351	NA	full-splice_match	329.53	167.78
PB.1073.6	LOC116916351	NA	novel_not_in_catalog	104.37	16.44
PB.1073.7	LOC116916351	NA	novel_in_catalog	33.9	16.78
PB.1073.8	LOC116916351	NA	novel_in_catalog	22.48	0
PB.10731.101	LOC123469326	large subunit ribosomal RNA	full-splice_match	2721.87	5884.08
PB.10731.110	LOC123469326	large subunit ribosomal RNA	full-splice_match	21931.9	51243.7
PB.10731.113	LOC123469326	large subunit ribosomal RNA	full-splice_match	11560.8	29452.5
PB.10731.114	LOC123469326	large subunit ribosomal RNA	full-splice_match	6126.11	23341.7
PB.10731.116	LOC123469326	large subunit ribosomal RNA	full-splice_match	35486	19651.8
PB.10731.117	LOC123469326	large subunit ribosomal RNA	full-splice_match	23960.8	45856.9
PB.10731.118	LOC123469326	large subunit ribosomal RNA	full-splice_match	280789	488525
PB.10731.119	LOC123469326	large subunit ribosomal RNA	full-splice_match	14332.5	26209.9
PB.10731.121	LOC123469326	large subunit ribosomal RNA	full-splice_match	53064	89202.1
PB.10731.122	LOC123469326	large subunit ribosomal RNA	full-splice_match	56767.9	117010
PB.10731.123	LOC123469326	large subunit ribosomal RNA	full-splice_match	197728	339995
PB.10731.124	LOC123469326	large subunit ribosomal RNA	full-splice_match	19221.6	152979
PB.10731.128	LOC123469326	large subunit ribosomal RNA	full-splice_match	715116	1.0625e+06
PB.10731.129	LOC123469326	large subunit ribosomal RNA	full-splice_match	86874.2	138896
PB.10731.132	LOC123469326	large subunit ribosomal RNA	full-splice_match	129712	166066
PB.10731.133	LOC123469326	large subunit ribosomal RNA	full-splice_match	160399	201009
PB.10731.134	LOC123469326	large subunit ribosomal RNA	full-splice_match	103246	153462
PB.10731.135	LOC123469326	large subunit ribosomal RNA	full-splice_match	85398.1	134062
PB.10731.136	LOC123469326	large subunit ribosomal RNA	full-splice_match	42345.8	88203.9
PB.10731.77	LOC123469326	large subunit ribosomal RNA	full-splice_match	1507.65	2634.89
PB.10731.90	LOC123469326	large subunit ribosomal RNA	full-splice_match	397.16	1315.61
PB.10731.92	LOC123469326	large subunit ribosomal RNA	genic	10.69	21.61
PB.10731.98	LOC123469326	large subunit ribosomal RNA	full-splice_match	210.26	343.08
PB.1074.1	LOC116916380	NA	novel_in_catalog	42.99	51.6
PB.1074.2	LOC116916380	NA	full-splice_match	1694.84	1911.44
PB.1074.3	LOC116916380	NA	novel_in_catalog	55.12	66.7
PB.1074.4	LOC116916380	NA	full-splice_match	67.17	63.39
PB.1075.5	LOC116916367	NA	full-splice_match	113.31	140.93
PB.1075.6	LOC116916367	NA	full-splice_match	40.83	60.05
PB.1075.8	LOC116916367	NA	full-splice_match	60.64	66.95
PB.1076.2	LOC116916340	NA	full-splice_match	446.73	567.79
PB.1076.6	LOC116916340	NA	novel_in_catalog	303.78	265.72
PB.1076.8	LOC116916340	NA	novel_in_catalog	77.55	41.33
PB.1077.1	LOC116916541	NA	full-splice_match	245.02	220.13
PB.1077.2	LOC116916541	NA	full-splice_match	597.85	683.03
PB.1078.1	LOC116916468	NA	full-splice_match	210.19	288.14
PB.1078.3	LOC116916468	NA	novel_in_catalog	38.24	85.55
PB.1078.4	LOC116916468	NA	novel_in_catalog	67.14	25.05
PB.1078.6	LOC116916468	NA	novel_not_in_catalog	111.78	118.27
PB.1078.7	LOC116916468	NA	full-splice_match	158.28	110.35
PB.1078.8	LOC116916468	NA	full-splice_match	64.65	68.71
PB.1079.2	LOC116916511	NA	full-splice_match	377.72	308.73
PB.108.1	LOC116918306	NA	novel_not_in_catalog	591.06	534.71
PB.108.27	LOC116918306	NA	incomplete-splice_match	397.35	475.45
PB.108.5	LOC116918306	NA	novel_not_in_catalog	47.4	26.38
PB.1080.1	LOC116916478	NA	full-splice_match	68.41	105.19
PB.1080.2	LOC116916478	NA	full-splice_match	482.21	690.48
PB.1080.3	LOC116916478	NA	novel_in_catalog	19.56	12.24
PB.1080.4	LOC116916478	NA	full-splice_match	437.4	518.2
PB.1080.5	LOC116916478	NA	novel_not_in_catalog	18.62	2.25
PB.1081.1	LOC123471351	NA	incomplete-splice_match	350.88	387.95
PB.1082.1	LOC123471337	NA	novel_not_in_catalog	225.65	265.6
PB.1085.1	LOC116916396	NA	full-splice_match	3313.81	2061.17
PB.1085.14	LOC116916396	NA	novel_in_catalog	475.05	475.66
PB.1085.20	LOC116916396	NA	incomplete-splice_match	363.31	186.71
PB.1085.21	LOC116916396	NA	full-splice_match	1574.36	693.61
PB.1087.1	LOC116916416	NA	novel_in_catalog	163.57	65.22
PB.1087.2	LOC116916416	NA	novel_in_catalog	40.78	26.32
PB.1087.3	LOC116916416	NA	incomplete-splice_match	0	12.29
PB.1087.6	LOC116916416	NA	novel_in_catalog	33	50.14
PB.1088.1	LOC116916443	NA	novel_in_catalog	41	0
PB.1088.2	LOC116916443	NA	novel_in_catalog	5.56	9.56
PB.1088.3	LOC116916443	NA	novel_in_catalog	83.83	5.01
PB.1089.1	LOC116916424	NA	full-splice_match	230.9	155.52
PB.109.1	LOC116918583	NA	novel_in_catalog	17.43	32.03
PB.109.3	LOC116918583	NA	novel_in_catalog	26.86	14.85
PB.1090.2	LOC116916435	NA	full-splice_match	42.77	23.37
PB.1091.1	LOC116916456	NA	novel_in_catalog	0	31.83
PB.1091.2	LOC116916456	NA	novel_in_catalog	171.16	126.62
PB.1092.1	LOC116936328	NA	full-splice_match	28.54	21.12
PB.1093.1	LOC116936310	NA	full-splice_match	10.51	9.16
PB.1093.2	LOC116936310	NA	full-splice_match	19.02	10.33
PB.1094.10	LOC116930617	NA	novel_in_catalog	111.11	74.1
PB.1094.2	LOC116930617	NA	incomplete-splice_match	25.45	45.08
PB.1094.3	LOC116930617	NA	incomplete-splice_match	9.76	0.02
PB.1094.5	LOC116930617	NA	incomplete-splice_match	65.2	58.35
PB.1094.6	LOC116930617	NA	incomplete-splice_match	1291.37	1520.78
PB.1095.5	LOC116930604	NA	novel_in_catalog	27.88	43.34
PB.1095.7	LOC116930604	NA	novel_in_catalog	114.78	136.42
PB.1095.8	LOC116930604	NA	novel_not_in_catalog	70.91	84.33
PB.1096.2	LOC116930624	NA	full-splice_match	117.17	151.46
PB.1097.1	LOC116930641	NA	full-splice_match	378.17	516.81
PB.1098.1	LOC116930609	NA	full-splice_match	15.63	15.05
PB.1098.2	LOC116930609	NA	full-splice_match	116.06	104.35
PB.1099.1	LOC116930633	NA	full-splice_match	290.29	333.5
PB.1099.4	LOC116930633	NA	full-splice_match	54.33	32.07
PB.1099.6	LOC116930633	NA	incomplete-splice_match	44.41	51.15
PB.1099.7	LOC116930633	NA	full-splice_match	992.04	1066.77
PB.11.1	LOC116931564	NA	novel_in_catalog	748.71	1001.77
PB.110.1	LOC116919075	NA	novel_in_catalog	127.99	134.08
PB.110.10	LOC116919075	NA	novel_in_catalog	51.79	28.96
PB.110.2	LOC116919075	NA	full-splice_match	165.26	175.01
PB.110.4	LOC116919075	NA	full-splice_match	1889.23	1995.19
PB.110.9	LOC116919075	NA	novel_not_in_catalog	129.6	153.09
PB.1100.1	LOC116930596	NA	full-splice_match	18.51	13.89
PB.1101.1	LOC116927267	NA	full-splice_match	31.4	17.29
PB.1102.1	LOC116927292	NA	incomplete-splice_match	43.31	25.13
PB.1102.4	LOC116927292	NA	incomplete-splice_match	610.36	526.17
PB.1103.1	LOC116927302	NA	full-splice_match	254.41	272.25
PB.1104.1	LOC116927279	NA	novel_not_in_catalog	0	13.1
PB.1104.2	LOC116927279	NA	full-splice_match	100.24	163.44
PB.1104.3	LOC116927279	NA	novel_in_catalog	13.73	0
PB.1104.8	LOC116927279	NA	full-splice_match	348.55	386.64
PB.1104.9	LOC116927279	NA	novel_in_catalog	5.49	30.91
PB.1105.1	LOC116927309	NA	novel_in_catalog	109.98	149.4
PB.1105.2	LOC116927309	NA	novel_in_catalog	42.9	13.77
PB.1107.1	LOC116927314	NA	novel_in_catalog	96.61	51.95
PB.1107.2	LOC116927314	NA	novel_not_in_catalog	22.52	12.49
PB.1107.4	LOC116927314	NA	novel_not_in_catalog	142.06	141.33
PB.1107.5	LOC116927314	NA	incomplete-splice_match	57.15	34.13
PB.1107.7	LOC116927314	NA	novel_in_catalog	102.44	85.83
PB.1107.8	LOC116927314	NA	novel_not_in_catalog	24.6	0
PB.1108.1	LOC116927363	NA	full-splice_match	83.05	136.36
PB.1108.2	LOC116927363	NA	full-splice_match	51.56	45.41
PB.1109.4	LOC116927346	NA	novel_in_catalog	24.07	53.93
PB.1109.5	LOC116927346	NA	novel_in_catalog	66.14	6.05
PB.1109.6	LOC116927346	NA	novel_in_catalog	604.33	527.44
PB.111.2	LOC116919637	NA	novel_not_in_catalog	189.26	156.61
PB.1110.2	LOC116927372	NA	full-splice_match	320.04	318.36
PB.1110.3	LOC116927372	NA	full-splice_match	71.28	60.42
PB.1111.4	LOC116927337	NA	incomplete-splice_match	327.86	284.51
PB.1112.1	LOC116936663	NA	full-splice_match	66.42	69.69
PB.1112.15	LOC116936663	NA	incomplete-splice_match	23.65	45.93
PB.1112.17	LOC116936663	NA	incomplete-splice_match	16.67	23.77
PB.1112.3	LOC116936663	NA	full-splice_match	10.45	25.66
PB.1112.6	LOC116936663	NA	full-splice_match	59.57	39.48
PB.1112.8	LOC116936663	NA	full-splice_match	173.48	189.77
PB.1112.9	LOC116936663	NA	novel_not_in_catalog	35.53	15.79
PB.1114.1	LOC116932606	NA	full-splice_match	49.56	24.33
PB.1115.3	LOC116932618	NA	full-splice_match	46.91	52.08
PB.1116.1	LOC116932675	NA	full-splice_match	1024.65	850.13
PB.1116.2	LOC116932675	NA	full-splice_match	125.24	207.19
PB.1116.3	LOC116932675	NA	novel_in_catalog	24.21	8.07
PB.1116.7	LOC116932675	NA	full-splice_match	86.91	0
PB.1117.1	LOC116921715	NA	novel_in_catalog	39.63	24.82
PB.1118.1	LOC116921751	NA	full-splice_match	94.08	129.01
PB.1119.1	LOC116921731	NA	novel_in_catalog	178.58	81.88
PB.1119.11	LOC116921731	NA	novel_in_catalog	30.46	12.97
PB.1119.2	LOC116921731	NA	full-splice_match	111.38	156.63
PB.1119.3	LOC116921731	NA	novel_in_catalog	17.07	69.25
PB.1119.4	LOC116921731	NA	full-splice_match	120.92	104.78
PB.1119.5	LOC116921731	NA	novel_in_catalog	12.57	14.51
PB.112.3	LOC116919035	NA	novel_in_catalog	5.64	10.44
PB.112.7	LOC116919035	NA	incomplete-splice_match	16.78	27.9
PB.112.8	LOC116919035	NA	novel_not_in_catalog	25.94	5.32
PB.1120.1	LOC116921761	NA	full-splice_match	159.24	176.21
PB.1120.2	LOC116921761	NA	novel_in_catalog	11.63	34.26
PB.1121.1	LOC116921746	NA	full-splice_match	76.82	59.13
PB.1122.2	LOC116921778	NA	novel_not_in_catalog	218.54	253.01
PB.1123.1	LOC116921846	NA	full-splice_match	164.14	217.77
PB.1123.2	LOC116921846	NA	novel_in_catalog	23.8	36.21
PB.1123.3	LOC116921846	NA	full-splice_match	431.05	384.18
PB.1124.2	LOC116921838	NA	novel_in_catalog	51.66	48.78
PB.1124.6	LOC116921838	NA	novel_in_catalog	96.4	92.18
PB.1125.1	LOC116921816	NA	full-splice_match	298.31	241.88
PB.1125.10	LOC116921816	NA	full-splice_match	349.79	283.88
PB.1125.12	LOC116921816	NA	incomplete-splice_match	251.78	119.12
PB.1125.3	LOC116921816	NA	novel_in_catalog	197.11	121.28
PB.1125.5	LOC116921816	NA	novel_in_catalog	22.42	11.85
PB.1125.6	LOC116921816	NA	novel_in_catalog	8.65	12.76
PB.1125.7	LOC116921816	NA	novel_in_catalog	78.59	22
PB.1126.1	LOC116921871	NA	full-splice_match	596.26	585.76
PB.1127.1	LOC116921807	NA	incomplete-splice_match	78.21	100.82
PB.1128.1	novelGene_LOC116921807_AS	NA	antisense	145.94	185.13
PB.1129.1	LOC116921807	NA	incomplete-splice_match	691.56	888.17
PB.113.1	LOC116919945	NA	full-splice_match	380.06	461.65
PB.1130.1	LOC116921861	NA	novel_not_in_catalog	10.04	19.67
PB.1130.3	LOC116921861	NA	incomplete-splice_match	21.71	19.85
PB.1130.4	LOC116921861	NA	full-splice_match	269.84	325.86
PB.1131.1	LOC116921830	NA	full-splice_match	32.6	52.7
PB.1132.1	LOC116921792	NA	incomplete-splice_match	25.42	26.84
PB.1132.11	LOC116921792	NA	novel_in_catalog	751.69	623.77
PB.1132.13	LOC116921792	NA	novel_not_in_catalog	179.16	141.82
PB.1132.5	LOC116921792	NA	incomplete-splice_match	87.57	58.17
PB.1132.6	LOC116921792	NA	novel_in_catalog	233.22	219.91
PB.1132.7	LOC116921792	NA	novel_in_catalog	14.61	0
PB.1133.1	LOC116921855	NA	novel_not_in_catalog	15.82	10.67
PB.1134.1	LOC116915331	NA	full-splice_match	45.23	27.45
PB.1135.12	LOC116930228	NA	novel_not_in_catalog	220.03	132.35
PB.1135.15	LOC116930228	NA	novel_not_in_catalog	307.36	346.34
PB.1135.16	LOC116930228	NA	novel_not_in_catalog	105.72	67.5
PB.1135.17	LOC116930228	NA	novel_not_in_catalog	0.23	22.39
PB.1135.2	LOC116930228	NA	novel_not_in_catalog	17.21	5.42
PB.1135.23	LOC116930228	NA	novel_not_in_catalog	83.2	74.1
PB.1135.25	LOC116930228	NA	novel_not_in_catalog	60.35	20.87
PB.1135.26	LOC116930228	NA	novel_not_in_catalog	27.6	19.09
PB.1135.27	LOC116930228	NA	novel_not_in_catalog	240.52	171.95
PB.1135.34	LOC116930228	NA	novel_not_in_catalog	188.33	123.03
PB.1135.7	LOC116930228	NA	novel_not_in_catalog	59.24	56.99
PB.1135.8	LOC116930228	NA	novel_not_in_catalog	15.65	0
PB.1136.1	LOC123475352	NA	novel_in_catalog	137.28	84.67
PB.1136.12	LOC123475352	NA	novel_not_in_catalog	387.65	303.19
PB.1136.18	LOC116930228	NA	novel_not_in_catalog	344.25	298.94
PB.1136.4	LOC123475352	NA	novel_not_in_catalog	388.1	357.55
PB.1136.9	LOC123475352	NA	novel_not_in_catalog	78.95	206.62
PB.1137.1	LOC116929951	NA	novel_in_catalog	38.22	30.81
PB.1137.3	LOC116929951	NA	novel_not_in_catalog	192.01	111.43
PB.1137.4	LOC116929951	NA	novel_in_catalog	15.71	88.84
PB.1137.5	LOC116929951	NA	novel_in_catalog	253.53	242.61
PB.1138.2	LOC116929909	NA	novel_in_catalog	58.8	34.54
PB.1138.3	LOC116929909	NA	novel_in_catalog	18.97	38.3
PB.114.1	novelGene_LOC116919945_AS	NA	antisense	110.47	102.97
PB.1140.1	LOC116929947	NA	full-splice_match	22.93	18.92
PB.1141.1	LOC116929979	NA	incomplete-splice_match	171.54	136.04
PB.1143.1	LOC116930035	NA	full-splice_match	490.63	648.65
PB.1144.2	LOC116922811	NA	novel_in_catalog	17.19	5.79
PB.1145.2	LOC116929973	NA	full-splice_match	1242.06	1543.15
PB.1146.1	LOC123472967_LOC116929965	NA	fusion	116.16	115.2
PB.1146.3	LOC116929965	NA	novel_in_catalog	20.29	6.77
PB.1146.4	LOC116929965	NA	novel_in_catalog	17.11	5.69
PB.1146.5	LOC116929965	NA	full-splice_match	0.87	82.46
PB.1146.6	LOC116929965	NA	full-splice_match	109.1	65.2
PB.1147.2	LOC116929990	NA	novel_in_catalog	32.68	37.81
PB.1147.3	LOC116929990	NA	full-splice_match	309.77	354.5
PB.1148.1	LOC116929935	NA	full-splice_match	15.07	53.24
PB.1148.14	LOC116929935	NA	incomplete-splice_match	83.39	81.47
PB.1148.15	LOC116929935	NA	novel_in_catalog	60.84	103.34
PB.1148.16	LOC116929935	NA	novel_in_catalog	24.74	66.86
PB.1148.17	LOC116929935	NA	novel_in_catalog	13.24	44.68
PB.1148.22	LOC116929935	NA	novel_in_catalog	79.52	42.06
PB.1148.25	LOC116929935	NA	novel_in_catalog	74.48	74.37
PB.1148.3	LOC116929935	NA	full-splice_match	196.15	132.75
PB.1148.34	LOC116929935	NA	incomplete-splice_match	77.53	133.14
PB.1148.35	LOC116929935_LOC116930011	NA	incomplete-splice_match	80.61	128.19
PB.1148.37	LOC116930011	NA	full-splice_match	269.24	382.8
PB.1148.4	LOC116929935	NA	incomplete-splice_match	11.53	35.5
PB.1148.5	LOC116929935	NA	novel_in_catalog	31.53	14.51
PB.1148.6	LOC116929935	NA	novel_not_in_catalog	15.46	19.21
PB.1148.9	LOC116929935	NA	novel_not_in_catalog	18.18	5.48
PB.1149.1	LOC116929893	NA	full-splice_match	93.51	82.35
PB.115.3	LOC116919046	NA	full-splice_match	27.18	10.63
PB.115.4	LOC116919046	NA	full-splice_match	27.23	73.92
PB.1150.1	LOC116929998	NA	full-splice_match	170.7	218.06
PB.1151.12	LOC116929871	NA	novel_in_catalog	2508.45	2389.33
PB.1151.13	LOC116929871	NA	novel_not_in_catalog	116.1	65.75
PB.1151.5	LOC116929871	NA	novel_not_in_catalog	1498.49	1521.87
PB.1154.1	LOC116930006	NA	novel_not_in_catalog	4.97	27.79
PB.1154.3	LOC116930006	NA	incomplete-splice_match	28.37	4.63
PB.1154.4	LOC116930006	NA	full-splice_match	126.49	126.74
PB.1155.1	LOC116930061	NA	incomplete-splice_match	70.34	100.8
PB.1155.2	LOC116930061	NA	novel_not_in_catalog	10.12	9.42
PB.1156.1	LOC116930051	NA	full-splice_match	6348.89	6189.81
PB.1156.2	LOC116930051	NA	incomplete-splice_match	41.53	20.15
PB.1156.3	LOC116930051	NA	novel_in_catalog	1.55	25.69
PB.1157.1	LOC116930157	NA	novel_in_catalog	211.93	252.57
PB.1158.1	LOC116930261	NA	full-splice_match	491.68	323.02
PB.1158.10	LOC116930261	NA	full-splice_match	54.82	34.07
PB.1158.9	LOC116930261	NA	novel_in_catalog	151.11	159.96
PB.116.1	LOC116918853	NA	novel_in_catalog	8.3	10.15
PB.116.11	LOC116918853	NA	novel_in_catalog	26.32	15.04
PB.116.2	LOC116918853	NA	novel_in_catalog	34.43	68.88
PB.116.3	LOC116918853	NA	novel_in_catalog	19.29	19.77
PB.116.5	LOC116918853	NA	full-splice_match	295.49	215.48
PB.116.6	LOC116918853	NA	novel_in_catalog	30.83	31.09
PB.116.8	LOC116918853	NA	novel_in_catalog	45.28	29.79
PB.1160.4	LOC116930296	NA	novel_in_catalog	911.73	922.57
PB.1161.4	LOC116922817	NA	novel_not_in_catalog	284.89	205.87
PB.1161.8	LOC116922817	NA	novel_not_in_catalog	44.85	49.06
PB.1161.9	LOC116922817	NA	novel_not_in_catalog	72.61	38.93
PB.1162.1	LOC116930409	NA	full-splice_match	220.5	192.44
PB.1163.15	LOC116922817	NA	novel_in_catalog	241.7	187.06
PB.1163.17	LOC116922817	NA	novel_not_in_catalog	77.14	22.76
PB.1163.18	LOC116922817	NA	novel_in_catalog	1097.7	944.63
PB.1163.19	LOC116922817	NA	novel_not_in_catalog	220.3	134.23
PB.1163.21	LOC116922817	NA	novel_not_in_catalog	68.89	67.76
PB.1163.22	LOC116922817	NA	novel_not_in_catalog	45.89	155.32
PB.1163.25	LOC116922817	NA	novel_not_in_catalog	228.79	985.64
PB.1163.26	LOC116922817	NA	novel_not_in_catalog	56.96	11.06
PB.1163.3	LOC116922817	NA	novel_not_in_catalog	31.76	96.8
PB.1164.1	LOC116930307	NA	novel_in_catalog	12.14	7.59
PB.1164.2	LOC116930307	NA	full-splice_match	279.61	243.05
PB.1165.1	LOC116930374	NA	full-splice_match	97.64	112.53
PB.1165.2	LOC116930374	NA	incomplete-splice_match	12.98	23.83
PB.1166.2	LOC116930341	NA	full-splice_match	10.9	8.14
PB.1166.3	LOC116930341	NA	incomplete-splice_match	216.06	143.59
PB.1166.4	LOC116930341	NA	full-splice_match	684.74	775.95
PB.1167.2	LOC116930420	NA	novel_in_catalog	16.66	11.81
PB.1167.3	LOC116930420	NA	novel_in_catalog	129.96	143.46
PB.1168.1	LOC116930380	NA	full-splice_match	60.67	74.13
PB.1168.2	LOC116930380	NA	full-splice_match	198.83	251.76
PB.1169.14	LOC116930252	NA	incomplete-splice_match	14.47	27.79
PB.1169.7	LOC116930252	NA	full-splice_match	969.4	967.73
PB.117.1	LOC116918756	NA	full-splice_match	38.98	35.42
PB.1170.2	LOC116930278	NA	novel_in_catalog	52.16	59.12
PB.1170.3	LOC116930278	NA	novel_in_catalog	60.52	51.08
PB.1171.1	LOC116930350	NA	novel_in_catalog	35.71	63.22
PB.1171.11	LOC116930350	NA	full-splice_match	205.74	262.62
PB.1171.3	LOC116930350	NA	novel_in_catalog	99.52	34.33
PB.1171.4	LOC116930350	NA	novel_not_in_catalog	78.23	57.7
PB.1171.5	LOC116930350	NA	full-splice_match	44.16	89.45
PB.1171.6	LOC116930350	NA	novel_in_catalog	117.88	76.85
PB.1172.1	LOC116930313	NA	full-splice_match	81.23	129.42
PB.1172.14	LOC116930313	NA	novel_not_in_catalog	13.28	24.5
PB.1172.15	LOC116930313	NA	full-splice_match	988.41	1316.87
PB.1172.16	LOC116930313	NA	full-splice_match	336.15	340.92
PB.1172.2	LOC116930313	NA	full-splice_match	1480.21	1669.21
PB.1172.6	LOC116930313	NA	full-splice_match	92	210.91
PB.1174.1	LOC116930489	NA	full-splice_match	196.3	247.14
PB.1175.4	LOC116930455	NA	full-splice_match	91.01	87.99
PB.1175.6	LOC116930455	NA	novel_in_catalog	149.53	84.49
PB.1175.8	LOC116930455	NA	novel_in_catalog	230	284.67
PB.1175.9	LOC116930455	NA	novel_not_in_catalog	110.78	113.12
PB.1176.1	LOC116933253	NA	full-splice_match	74.62	90.55
PB.1176.14	LOC116933253	NA	novel_in_catalog	29.16	58.38
PB.1176.5	LOC116933253	NA	full-splice_match	22.27	0
PB.1176.7	LOC116933253	NA	full-splice_match	54.14	59.35
PB.1178.1	LOC116933486	NA	novel_in_catalog	38.86	37.8
[truncated: 23,656 more rows]

## Sheet: Table S2
Table S2. All of genes analyzed in this study
#Gene	Name/Description	No. of Isoforms	female MeanExpLevel	male MeanExpLevel
COX1	NA	3	97469.7	119521
COX2	NA	2	26827	32208.5
COX3	NA	3	50647.6	59711.3
CYTB	NA	2	27027.3	31519.3
LOC116915296	NA	2	731.68	931.7
LOC116915296_LOC116932038	NA	5	621.99	524.56
LOC116915300	uncharacterized LOC116915300	1	25.8	37.57
LOC116915308	transcription factor 25	4	1087.76	940.78
LOC116915327	Krueppel-like factor 7	2	369.72	340.12
LOC116915328	uncharacterized LOC116915328	1	537.77	532.8
LOC116915329	tetratricopeptide repeat protein 28	2	1718.73	1484.41
LOC116915330	eIF-2-alpha kinase activator GCN1	5	2132.32	2096.29
LOC116915331	NA	1	45.23	27.45
LOC116915332	calcineurin-binding protein cabin-1	3	415.96	372.21
LOC116915334	U5 small nuclear ribonucleoprotein 200 kDa helicase	1	2387.2	2526.29
LOC116915335	ral GTPase-activating protein subunit alpha-1	1	222.22	199.64
LOC116915338	microtubule-associated serine/threonine-protein kinase 3	7	1038.89	857.23
LOC116915339	mucin-2	1	47.38	30
LOC116915340	collagen alpha-2(IV) chain	5	9153.2	6562.56
LOC116915341	collagen alpha-5(IV) chain	5	6449.12	4770.36
LOC116915344	uncharacterized LOC116915344	1	52.22	52.39
LOC116915346_LOC116934249	NA	3	869.13	821.56
LOC116915347	mucin-5AC	1	7.94	23.63
LOC116915349	inhibitor of Bruton tyrosine kinase	1	237.59	218.37
LOC116915350	uncharacterized LOC116915350	1	143.83	51.51
LOC116915351	plasma membrane calcium-transporting ATPase 2	1	80.05	93.13
LOC116915352	ATP-dependent RNA helicase DHX8	2	640.72	639.53
LOC116915353	DNA-directed RNA polymerase II subunit RPB2	1	707.2	726.09
LOC116915354	papilin	2	774.69	260.68
LOC116915356	rap1 GTPase-activating protein 1	5	493.3	462.11
LOC116915358	protein MMS22-like	1	38.09	47.01
LOC116915359	structural maintenance of chromosomes protein 5	3	143.12	148.55
LOC116915360	ubiquitin conjugation factor E4 B	2	642.13	597.04
LOC116915362	cholinesterase	6	1719.1	1689.64
LOC116915364	apoptosis-resistant E3 ubiquitin protein ligase 1	5	581.89	490.33
LOC116915365	syndetin	3	376.19	410.63
LOC116915366	very low-density lipoprotein receptor	4	599.12	589.69
LOC116915367	uncharacterized LOC116915367	5	977.66	1275.89
LOC116915369	protein O-mannosyl-transferase Tmtc3	5	452.4	401.83
LOC116915371	transitional endoplasmic reticulum ATPase	8	6290.47	7282.44
LOC116915374	exocyst complex component 3	1	173.24	172.08
LOC116915375	uncharacterized LOC116915375	2	19.55	26.05
LOC116915377	peroxisomal acyl-coenzyme A oxidase 3	2	434.85	446.62
LOC116915378	merlin	4	240.35	226.44
LOC116915380	matrix metalloproteinase-2	7	883.98	958.46
LOC116915381	putative leucine-rich repeat-containing protein DDB_G0290503	5	2438.07	2875.21
LOC116915383	zinc finger protein 395	5	733.79	529.22
LOC116915384	sphingomyelin phosphodiesterase	3	466.37	469.95
LOC116915385	aldehyde dehydrogenase family 3 member B1	11	1565.68	1284.79
LOC116915386	nicotinate phosphoribosyltransferase	7	507.52	535.19
LOC116915386_LOC116915423	NA	1	18.32	13.73
LOC116915387	uncharacterized LOC116915387	2	277.36	44.52
LOC116915388	locomotion-related protein Hikaru genki	1	25.97	26.37
LOC116915390	mediator of RNA polymerase II transcription subunit 26	8	531.68	606.3
LOC116915391	probable methylmalonate-semialdehyde dehydrogenase [acylating], mitochondrial	4	2736.55	2584.47
LOC116915392	RING-type E3 ubiquitin-protein ligase PPIL2	1	84.2	112.11
LOC116915394	synaptic vesicular amine transporter	2	178.21	137.76
LOC116915395	A-kinase anchor protein 1, mitochondrial	8	1939.43	2012.66
LOC116915396	testis-expressed protein 10	2	219.94	267.47
LOC116915397_LOC116915358	NA	1	207.54	191.64
LOC116915398	lysosome membrane protein 2	1	24.84	18.35
LOC116915402	60S ribosomal protein L22	6	7099.39	7441.16
LOC116915408	lysosomal aspartic protease	1	174.71	39.85
LOC116915409	uncharacterized LOC116915409	3	107.75	95.78
LOC116915411	CAAX prenyl protease 1 homolog	2	846.43	1003.3
LOC116915413	endoplasmic reticulum resident protein 44	3	1832.18	1594.58
LOC116915420	RAB6A-GEF complex partner protein 2	3	371.72	397.39
LOC116915425	palmitoyltransferase ZDHHC16B	2	125.29	125.25
LOC116915427	synaptic vesicle membrane protein VAT-1 homolog	2	112.1	136.76
LOC116915429	electron transfer flavoprotein subunit alpha, mitochondrial	1	1073.75	1261.24
LOC116915432	28S ribosomal protein S35, mitochondrial	1	420.63	406.99
LOC116915433	probable N-acetylglucosaminyl-phosphatidylinositol de-N-acetylase	1	60.26	56.57
LOC116915434	somatomedin-B and thrombospondin type-1 domain-containing protein	1	484.12	680.85
LOC116915434_LOC116915392	NA	1	182.69	220.11
LOC116915435	NA	1	11.33	2.97
LOC116915439	RWD domain-containing protein 3	3	181.35	226.04
LOC116915440	neuferricin	2	1194.74	1560.42
LOC116915441	retinaldehyde-binding protein 1	1	88.69	110.33
LOC116915444	uncharacterized LOC116915444	1	331.28	142.03
LOC116915446	type 2 phosphatidylinositol 4,5-bisphosphate 4-phosphatase	4	351.76	396.56
LOC116915449	uncharacterized LOC116915449	1	117.48	7.18
LOC116915450	uncharacterized LOC116915450	2	151.28	135.17
LOC116915452	uncharacterized LOC116915452	1	44.47	28.55
LOC116915463	regulator of G-protein signaling 8	1	15.41	20.71
LOC116915468	uncharacterized LOC116915468	3	393.44	473.61
LOC116915469	cdc42 homolog	1	1652.06	2246.18
LOC116915477	ADP-ribosylation factor 1	5	5886.01	7451.4
LOC116915497	uncharacterized LOC116915497	1	143.05	28.69
LOC116915506	probable inactive serine/threonine-protein kinase slob2	2	25.2	15.62
LOC116915511	uncharacterized LOC116915511	1	25.22	10.85
LOC116915512	larval cuticle protein LCP-22	1	4077.1	1097.9
LOC116915513	small ubiquitin-related modifier	1	754.84	1099.18
LOC116915520	larval cuticle protein LCP-22	1	236.99	103.23
LOC116915522	endocuticle structural glycoprotein SgAbd-3	1	110.99	53.95
LOC116915539	endocuticle structural glycoprotein SgAbd-5	1	72.73	23.18
LOC116915585	39S ribosomal protein L10, mitochondrial	1	346.81	324.35
LOC116915601	doublesex- and mab-3-related transcription factor A2	1	40.24	36.41
LOC116915602	uncharacterized LOC116915602	2	429.67	381.47
LOC116915603	RING finger protein nhl-1	5	3781.66	2148.89
LOC116915604	protein FAM135A	3	256.17	231.05
LOC116915605	nephrin	3	1222.86	1200.26
LOC116915606	glutamate receptor ionotropic, kainate 2	2	164.4	79.71
LOC116915607	transient receptor potential channel pyrexia	3	345.56	225.28
LOC116915608	embryonic polarity protein dorsal	5	959.49	817.46
LOC116915610	putative tyrosine-protein kinase Wsck	11	1291.49	1360.69
LOC116915611	exosome component 10	2	259.52	268.47
LOC116915612	irregular chiasm C-roughest protein	13	1581.89	1643.15
LOC116915614	kazrin	5	317.93	304.57
LOC116915614_LOC116915632	NA	1	53.9	41.68
LOC116915615	zinc finger protein 431	2	205.8	200.99
LOC116915617	uncharacterized LOC116915617	3	682.18	661.33
LOC116915618	wiskott-Aldrich syndrome protein family member 3	2	377.36	363.96
LOC116915621	collagen alpha-1(X) chain	2	308.7	241.28
LOC116915622	membralin	5	397.72	353.97
LOC116915623	collagen alpha-1(I) chain	1	0	20.75
LOC116915624	suppressor protein SRP40	4	139.83	153.24
LOC116915625	uncharacterized LOC116915625	3	148.84	186.08
LOC116915627	collagen alpha-1(I) chain	2	335.47	204.77
LOC116915629	ras-related protein Rab-39B	1	136.59	142.77
LOC116915630	collagen alpha-1(III) chain	1	29.23	32.34
LOC116915631	collagen alpha-1(I) chain	7	31692.3	11063.6
LOC116915631_LOC116915650	NA	1	1139.02	663.68
LOC116915632	6-phosphofructo-2-kinase/fructose-2,6-bisphosphatase	1	449.67	464.92
LOC116915633	contactin-associated protein-like 3	4	659.33	752.28
LOC116915634	collagen alpha-1(III) chain	5	20358.7	7199.94
LOC116915636	major facilitator superfamily domain-containing protein 12	1	42.87	52.58
LOC116915637	replication factor C subunit 1	1	128.16	124.43
LOC116915638	DNA-binding protein Ets97D	4	371.68	399.46
LOC116915640	coiled-coil domain-containing protein 6	6	582.09	473.05
LOC116915642	transcription termination factor, mitochondrial	4	281.46	316.21
LOC116915644	glycoprotein endo-alpha-1,2-mannosidase	3	141.28	133.18
LOC116915646	mitochondrial genome maintenance exonuclease 1	1	96.54	115.52
LOC116915647	uncharacterized LOC116915647	2	80.38	62.31
LOC116915650	tryptophan--tRNA ligase, mitochondrial	1	0	82.56
LOC116915651	uncharacterized LOC116915651	2	118.01	108.9
LOC116915653	uncharacterized LOC116915653	1	63.6	63.89
LOC116915654	beta-1,4-N-acetylgalactosaminyltransferase bre-4	4	245.95	222.13
LOC116915655	methyltransferase-like protein 24	2	48.67	33.03
LOC116915656	NA	1	128.55	157.3
LOC116915657	peroxisomal biogenesis factor 19	3	503.53	516.36
LOC116915658	zinc finger protein 830	1	136.61	167.11
LOC116915659	outer mitochondrial transmembrane helix translocase	5	289.93	350.91
LOC116915664	NA	5	102.03	101.38
LOC116915668	transmembrane protein 98	1	286.76	354.88
LOC116915672	MKRN2 opposite strand protein	3	145.42	182.85
LOC116915673	ras-related protein Rab-14	4	595.51	717.97
LOC116915674	protein RER1	3	687.8	891.96
LOC116915676	tetraspanin-31	4	1292.08	1679.82
LOC116915677	tubulin polymerization-promoting protein homolog	1	184.73	260.38
LOC116915687	neurexin-1	1	522.94	354.08
LOC116915689	keratin-associated protein 19-2	1	112.63	25.12
LOC116915693	disks large homolog 5	5	1041.6	934.82
LOC116915694	glutamate receptor ionotropic, kainate 2	1	44.76	33.81
LOC116915697	sodium/calcium exchanger 3	4	688.96	345.54
LOC116915702	uncharacterized LOC116915702	2	51.5	70.76
LOC116915706	polyribonucleotide nucleotidyltransferase 1, mitochondrial	2	378.09	396.22
LOC116915711	uncharacterized LOC116915711	1	28.81	43.35
LOC116915732	DENN domain-containing protein Crag	3	1526.4	1299.37
LOC116915733	3-hydroxy-3-methylglutaryl-coenzyme A reductase	5	505.6	479.82
LOC116915734	bromodomain-containing protein 4	1	126.78	638.77
LOC116915734_LOC116915743	NA	1	122.6	256.64
LOC116915735	trifunctional enzyme subunit beta, mitochondrial	6	2627.12	2725.76
LOC116915736	collagen alpha-1(I) chain	1	6.4	18.14
LOC116915737	flotillin-1	4	405.86	350.43
LOC116915739	serine/threonine-protein kinase/endoribonuclease ire-1	3	67.65	57.01
LOC116915740	all trans-polyprenyl-diphosphate synthase PDSS1	5	277.43	218.87
LOC116915742	39S ribosomal protein L32, mitochondrial	1	400.26	412.71
LOC116915743	prefoldin subunit 4	1	360.62	408.82
LOC116915747	hepatocyte nuclear factor 3-beta	2	140.79	126.76
LOC116915750	muscle M-line assembly protein unc-89	1	22.3	29.19
LOC116915754	protein PRRC1-A	3	275.4	297.13
LOC116915761	DNA-directed RNA polymerase III subunit RPC7-like	2	139.96	147.46
LOC116915762	centromere protein X	2	164.6	230.51
LOC116915763	box A-binding factor	2	704.76	581.58
LOC116915764	calpain-7	4	411.64	463.71
LOC116915765	potassium channel subfamily K member 18	7	607.69	495
LOC116915766	V-type proton ATPase subunit e 2	1	228.79	290.21
LOC116915767	activated CDC42 kinase 1	2	261.76	278.96
LOC116915769	ski oncogene	1	772.26	583.83
LOC116915771	tRNA-dihydrouridine(47) synthase [NAD(P)(+)]-like	2	426.99	417.54
LOC116915772	atypical protein kinase C	3	495.23	579.24
LOC116915773	protein gustavus	4	2342.3	2531.75
LOC116915774	eukaryotic translation initiation factor 5A	3	5773.55	9221.2
LOC116915776	F-actin-capping protein subunit beta	3	575.66	658.78
LOC116915777	keratin, type I cytoskeletal 9	2	33.82	47.84
LOC116915778	UPF0047 protein YjbQ	3	171.48	177.94
LOC116915781	pentatricopeptide repeat-containing protein 1, mitochondrial	3	330.87	341.93
LOC116915782	pre-mRNA-processing factor 6	2	513.9	582.3
LOC116915782_LOC116915889	NA	3	143.74	145.94
LOC116915784	N-alpha-acetyltransferase 60	2	412.68	462.66
LOC116915786	protein polybromo-1	3	1027.36	971.04
LOC116915787	short-chain dehydrogenase/reductase family 42E member 1	1	75.67	98.78
LOC116915789	neuroligin-4, X-linked	1	31.94	13.41
LOC116915792	dendritic arbor reduction protein 1	1	67.87	31.54
LOC116915802	NA	1	23.23	21.45
LOC116915805	histone lysine acetyltransferase CREBBP	1	1238.38	1070.68
LOC116915806	nuclear pore complex protein Nup205	2	502.92	550.96
LOC116915807	uncharacterized LOC116915807	1	42.67	338.93
LOC116915808	adenylate cyclase type 9	8	840.26	818.13
LOC116915809	intraflagellar transport protein 81 homolog	1	21.77	18.56
LOC116915810	rap guanine nucleotide exchange factor 1	4	807.54	733.64
LOC116915811	E3 ubiquitin-protein ligase NEDD4	4	206.33	177.67
LOC116915812	1,4-alpha-glucan-branching enzyme	3	333.31	396.58
LOC116915813	E3 ubiquitin-protein ligase RNF115	2	284.98	206.51
LOC116915813_LOC123469965	NA	3	227.6	292.88
LOC116915814	stimulator of interferon genes protein	5	244.2	258.19
LOC116915815	ribonuclease H2 subunit B	1	75.81	68.14
LOC116915816	integral membrane protein DGCR2/IDD	2	115.52	141.06
LOC116915822	E3 ubiquitin-protein ligase Bre1	2	483.63	462.02
LOC116915824	F-box only protein 21	4	38.36	48.44
LOC116915830	endocuticle structural glycoprotein SgAbd-3	1	387.84	286.26
LOC116915836	cyclin-dependent kinase 5 activator 1	3	177.06	151.58
LOC116915837	replication factor C subunit 2	4	268.68	303.85
LOC116915838	forkhead box protein F1-B	2	200.27	204.75
LOC116915841	dynactin subunit 2	4	749.9	877.92
LOC116915846	protein escargot	1	225.73	272.62
LOC116915847	P2X purinoceptor 4	4	170.91	209.38
LOC116915848	uncharacterized LOC116915848	3	36.87	28.64
LOC116915850	60S ribosomal protein L3	7	15267.4	17836.1
LOC116915851_LOC123466367	NA	3	88.28	85.71
LOC116915852	NADH dehydrogenase [ubiquinone] 1 beta subcomplex subunit 10	1	878.34	927.98
LOC116915856	protein transport protein Sec23A	7	1940.98	1712.03
LOC116915857	sodium-independent sulfate anion transporter	3	308.99	304.18
LOC116915858	sodium-independent sulfate anion transporter	2	111.65	55.81
LOC116915859	E3 ubiquitin-protein ligase rnf168	3	110.36	99.6
LOC116915861	uncharacterized LOC116915861	1	88.67	40.32
LOC116915864	arginine kinase	3	3483.4	2170.13
LOC116915870	sperm-associated antigen 7 homolog	1	197.72	185.69
LOC116915871	zinc finger MYND domain-containing protein 11	3	216.01	233.48
LOC116915874	solute carrier family 35 member E2A	1	135.72	148.44
LOC116915875	forkhead box protein L2	5	118.31	74.96
LOC116915877	coatomer subunit beta'	3	2815.94	2702.75
LOC116915880	uncharacterized LOC116915880	2	410.06	38.03
LOC116915881	uncharacterized LOC116915881	1	361.67	47.67
LOC116915882	uncharacterized LOC116915882	2	158.8	215.19
LOC116915884	G2/mitotic-specific cyclin-B2	1	131.26	221.32
LOC116915885	uncharacterized LOC116915885	1	32.32	20.39
LOC116915886	uncharacterized LOC116915886	1	142.15	6.65
LOC116915887	uncharacterized LOC116915887	1	278.27	11.47
LOC116915888	uncharacterized LOC116915888	1	58.65	2.41
LOC116915895	homeobox protein orthopedia	2	64.43	63.67
LOC116915897	peroxisomal membrane protein PEX13	5	338.26	351.83
LOC116915900	sushi, von Willebrand factor type A, EGF and pentraxin domain-containing protein 1	1	49.25	47.81
LOC116915901	uncharacterized LOC116915901	5	34.03	238.43
LOC116915901_LOC116915904	NA	2	107.8	232.4
LOC116915902	T-complex protein 1 subunit gamma	6	2361.93	3092.44
LOC116915903	acylglycerol kinase, mitochondrial	1	192.18	191.96
LOC116915904	flocculation protein FLO11	1	19.33	4.97
LOC116915905	ataxin-7-like protein 3	1	90.37	75.32
LOC116915906	vacuolar protein sorting-associated protein 28 homolog	1	155.86	174.67
LOC116915907	beta-1,3-galactosyltransferase 5	1	411.28	407.02
LOC116915910	arginase, hepatic	2	334.41	361.8
LOC116915911	solute carrier family 66 member 2	4	126.3	186.96
LOC116915918	GAS2-like protein 2	7	197.21	168.73
LOC116915921	CWF19-like protein 2 homolog	3	231.62	206.32
LOC116915922	choline transporter-like 2	1	10.86	5.06
LOC116915923	sodium-coupled monocarboxylate transporter 1	1	12.99	0
LOC116915923_LOC116915925	NA	2	43.83	48.02
LOC116915926	UDP-glucose 6-dehydrogenase	5	1298.55	1410.61
LOC116915927	uncharacterized LOC116915927	1	11.68	17.15
LOC116915929	protein Wnt-6	1	53.06	66.08
LOC116915930	replication protein A 32 kDa subunit	1	130.65	161.59
LOC116915933	post-GPI attachment to proteins factor 2	1	84.28	96.58
LOC116915938	uncharacterized LOC116915938	2	36.68	32.02
LOC116915939	uncharacterized LOC116915939	2	1011.13	83.17
LOC116915940	protein atonal homolog 1	2	96.66	54.72
LOC116915941	uncharacterized LOC116915941	1	1084.79	724.22
LOC116915944	uncharacterized LOC116915944	1	2149.39	492.34
LOC116915945	uncharacterized LOC116915945	1	50.15	943.51
LOC116915946	WASH complex subunit 5	5	328.78	283.86
LOC116915949	alpha-1,3-mannosyl-glycoprotein 4-beta-N-acetylglucosaminyltransferase B	7	454.97	566.07
LOC116915953	uncharacterized LOC116915953	1	15.41	12.72
LOC116915955	uncharacterized LOC116915955	1	200.18	181.07
LOC116915956	hemicentin-2	1	19.94	10.9
LOC116915957	receptor-type guanylate cyclase gcy-5	1	36.38	37.89
LOC116915958	chloride channel protein 2	1	131.31	124.11
LOC116915959	chloride channel protein 2	4	861.82	422.58
LOC116915960	chloride channel protein 2	5	144.01	410.42
LOC116915961	RCC1-like G exchanging factor-like protein	1	155.99	141.65
LOC116915962	suppressor of cytokine signaling 6	2	325.09	328.32
LOC116915963	BSD domain-containing protein 1	2	1096.46	934.67
LOC116915964	3-ketodihydrosphingosine reductase	2	143.4	159.85
LOC116915967	triosephosphate isomerase	1	1294.95	1390.77
LOC116915968	acyl-coenzyme A thioesterase 13	1	198.04	210.59
LOC116915971	SID1 transmembrane family member 1	1	349.54	376.06
LOC116915972	E3 ubiquitin-protein ligase KCMF1	2	790.25	640.04
LOC116915973	cyclin-C	3	177.57	221.34
LOC116915974	LIM/homeobox protein Awh	1	91.4	108.02
LOC116915975	uncharacterized LOC116915975	4	11.67	545.45
LOC116915978	sec1 family domain-containing protein 2	2	189.29	220.14
LOC116915979_LOC116915978	NA	1	145.38	102.78
LOC116915982	sorting nexin-29	2	55.17	46.07
LOC116915982_LOC116915985	NA	1	154.34	162.79
LOC116915984	protoheme IX farnesyltransferase, mitochondrial	2	282.13	272.5
LOC116915985	TM2 domain-containing protein almondex	1	94.33	113.68
LOC116915987	thioredoxin, mitochondrial	1	462.09	561.22
LOC116915988	NA	3	189.9	198.47
LOC116915989	collagen alpha-1(V) chain	1	1858.76	1247.83
LOC116915990	nuclear hormone receptor FTZ-F1 beta	3	668.25	519.32
LOC116915991	homeobox protein prospero	1	76.71	84.88
LOC116915992	RNA-binding protein 25	1	250.91	258.91
LOC116915993	golgin subfamily A member 2	6	750.97	643.46
LOC116915994	protein disulfide-isomerase A5	6	1063.58	1127.6
LOC116915995	dihydrolipoyllysine-residue succinyltransferase component of 2-oxoglutarate dehydrogenase complex, mitochondrial	2	1118.43	1095.49
LOC116915996	NAD-dependent protein deacetylase Sirt6	2	90.43	92.78
LOC116915998	NA	2	28.1	40.53
LOC116916001	galactosylgalactosylxylosylprotein 3-beta-glucuronosyltransferase I	2	886.78	896.3
LOC116916002	60S ribosomal protein L10	2	10263.4	13470.4
LOC116916009	potassium voltage-gated channel protein eag	1	194.59	164.91
LOC116916011	uncharacterized LOC116916011	1	75.94	37.27
LOC116916012	uncharacterized LOC116916012	6	829.11	729.25
LOC116916013	zinc finger FYVE domain-containing protein 9	3	519.19	491.12
LOC116916014	vam6/Vps39-like protein	7	1431.97	1825.67
LOC116916015	myb-related protein B	6	435.6	519.74
LOC116916016	kinesin heavy chain-like	1	209.1	260.69
LOC116916017	coatomer subunit delta	7	2028.51	2069
LOC116916018	porphobilinogen deaminase	1	355	329.09
LOC116916020	lactoylglutathione lyase	1	179.81	202.19
LOC116916021	nuclear cap-binding protein subunit 1	3	783.65	879.2
LOC116916022	innexin inx2	3	1852.87	2723.06
LOC116916023	innexin inx1	12	6256.38	8638.61
LOC116916024	NA	3	215.7	209.8
LOC116916025	innexin inx2	6	10287.1	14182.8
LOC116916027	A disintegrin and metalloproteinase with thrombospondin motifs 16	3	105.63	62.31
LOC116916030	uncharacterized LOC116916030	5	776.1	1043.94
LOC116916031	NA	1	41.5	39.97
LOC116916032	putative serine protease K12H4.7	2	433.05	612.21
LOC116916033	protein SYS1 homolog	1	64.22	101.91
LOC116916045	SID1 transmembrane family member 1	6	1035.63	1190.42
LOC116916046	DNA helicase MCM9	6	320.8	315.02
LOC116916047	probable aconitate hydratase, mitochondrial	7	4341.91	3547.42
LOC116916051	photoreceptor-specific nuclear receptor	2	27	23.73
LOC116916052	leucine-rich repeat protein soc-2	2	60.81	74.48
LOC116916053	UBX domain-containing protein 4	3	545.85	630.81
LOC116916055	protein farnesyltransferase/geranylgeranyltransferase type-1 subunit alpha	3	238.58	302.17
LOC116916063	uncharacterized LOC116916063	12	1316.59	1847.4
LOC116916064	probable nuclear transport factor 2	2	605.95	969
LOC116916065	disheveled-associated activator of morphogenesis 1	3	552.13	431.41
LOC116916066	1-phosphatidylinositol 4,5-bisphosphate phosphodiesterase	4	323.22	193.14
LOC116916066_LOC116916071	NA	1	229.83	130.75
LOC116916067	serine/threonine-protein kinase PAK mbt	1	572.12	518.32
LOC116916069_LOC116916068	NA	2	98.05	107.52
LOC116916070	NA	1	45.88	41.43
LOC116916071	cyanophycinase	1	91.52	96.55
LOC116916071_LOC116916069	NA	1	1966.05	2129.93
LOC116916081	NA	1	28.54	7.7
LOC116916081_LOC116916092	NA	1	51.91	67.24
LOC116916084	uncharacterized LOC116916084	1	84.82	129.48
LOC116916089	uncharacterized LOC116916089	2	120.66	174.89
LOC116916094	RB1-inducible coiled-coil protein 1	3	462.35	390.86
LOC116916096	uncharacterized LOC116916096	1	2344.59	620.82
LOC116916097	uncharacterized LOC116916097	1	6245.81	2657.57
LOC116916103	titin	7	694.03	571.83
LOC116916104	NA	1	255.02	304.68
LOC116916105	mediator of DNA damage checkpoint protein 1	3	96.26	128.75
LOC116916106	junctophilin-2	2	331.62	214.78
LOC116916107	protein CREBRF homolog	7	694.58	556.77
LOC116916110	paramyosin	1	89.73	74.93
LOC116916111	uncharacterized LOC116916111	1	103.68	96.61
LOC116916114	respirasome Complex Assembly Factor 1	4	345.79	332.93
LOC116916117	rho GTPase-activating protein 19	1	46.2	32.43
LOC116916118	P-selectin	3	513.37	914.53
LOC116916119	WD repeat-containing protein 11	3	499.51	442.76
LOC116916120	uncharacterized protein DDB_G0283697	2	810.97	940.74
LOC116916124	E3 ubiquitin-protein ligase HECW2	3	301.98	316.79
LOC116916125	presequence protease, mitochondrial	1	757.42	693.74
LOC116916126	protein ERGIC-53	10	2341.93	2448.35
LOC116916127	kynureninase	2	108.24	25.98
LOC116916128	protein RRNAD1	2	39.49	38
LOC116916129	exocyst complex component 2	14	715.02	691.82
LOC116916130	uricase	1	166.49	139.47
LOC116916134	reticulon-4-interacting protein 1, mitochondrial	2	283.24	303.11
LOC116916135	maestro heat-like repeat-containing protein family member 1	1	947.76	795.04
LOC116916136	zinc finger protein 423	2	158.62	154.76
LOC116916138	haloacid dehalogenase-like hydrolase domain-containing protein 2	1	136.63	172.4
LOC116916139	esterase OVCA2	1	157.19	151.04
LOC116916140	protein slowmo	1	626.54	718.03
LOC116916141	dnaJ homolog subfamily C member 22	2	148.03	142
LOC116916142	polyadenylate-binding protein 2	2	1012.12	1257.75
LOC116916143	general transcription and DNA repair factor IIH helicase subunit XPB	2	358.27	383.19
LOC116916144_LOC116916142	NA	1	34.57	32.71
LOC116916146	geminin	1	86.62	98.62
LOC116916152	aspartate--tRNA ligase, cytoplasmic	5	1119.37	1279.63
LOC116916153	beta-1,3-glucan-binding protein	1	15.46	7.87
LOC116916155	fibronectin type-III domain-containing protein 3A	2	957.16	827.38
LOC116916156	heterogeneous nuclear ribonucleoprotein U-like protein 1	4	2306.54	2358.71
LOC116916157	cyclic nucleotide-gated olfactory channel	1	96.19	59.33
LOC116916158	transmembrane channel-like protein 7	2	270.99	278.27
LOC116916159	alpha-1,2-mannosyltransferase ALG9	2	273.73	329.39
LOC116916163	RNA-binding motif protein, X-linked 2	1	322.09	351.91
LOC116916164	E3 ubiquitin-protein ligase RNF8	2	49.02	49.53
LOC116916165	DNA-directed RNA polymerase II subunit RPB7	1	140.36	187.96
LOC116916167	codanin-1	1	149.11	166.5
LOC116916168	cyclic nucleotide-gated cation channel beta-3	1	17.34	29.36
LOC116916169	uncharacterized LOC116916169	1	90.67	46.35
LOC116916169_LOC116916167	NA	4	87.29	66.08
LOC116916171	transmembrane emp24 domain-containing protein bai	2	1004.49	1175.9
LOC116916172	tetratricopeptide repeat protein 19 homolog, mitochondrial	2	101.03	95.87
LOC116916173	nucleolar and coiled-body phosphoprotein 1	5	1096.3	844.68
LOC116916176	platelet-activating factor acetylhydrolase IB subunit alpha2	3	515.82	556.39
LOC116916183	uncharacterized LOC116916183	1	25.43	26.26
LOC116916186	protein winged eye	4	754.58	675.11
LOC116916187	uncharacterized LOC116916187	3	239.4	225.73
LOC116916188	probable serine hydrolase	4	154.35	145.34
LOC116916189	protein FAM8A1	3	179.82	180.27
LOC116916190	transcription factor MafK	1	353.96	379.71
LOC116916193	E3 ubiquitin-protein ligase arih1l	5	631.11	652.01
LOC116916194	GTP-binding protein 1	5	723.4	701.64
LOC116916196	asparagine synthetase domain-containing protein 1	1	79.47	76.63
LOC116916196_LOC116916198	NA	1	17.77	16.41
LOC116916200	histone H3.3A	6	4163.12	5345.52
LOC116916201	mediator of RNA polymerase II transcription subunit 9	1	573.72	542.5
LOC116916202	endoplasmic reticulum metallopeptidase 1	5	339.35	301.41
LOC116916203	cAMP-dependent protein kinase type II regulatory subunit	3	367.11	272.04
LOC116916204	leptin receptor gene-related protein	2	266.13	412.42
LOC116916209	von Willebrand factor A domain-containing protein 8	2	564.37	496.48
LOC116916210	uncharacterized LOC116916210	1	14.93	16.35
LOC116916211	myosin heavy chain 95F	9	1960.16	1567.45
LOC116916212	uncharacterized LOC116916212	5	206.87	192.46
LOC116916213	pyridoxal-dependent decarboxylase domain-containing protein 1	4	836.66	600.97
LOC116916214	TWiK family of potassium channels protein 7	1	9.99	5.58
LOC116916215	insulin-like growth factor II	4	125.25	153.15
LOC116916216	diphosphoinositol polyphosphate phosphohydrolase 2	1	347.25	391.78
LOC116916220	THO complex subunit 2	3	1591.85	1447.87
LOC116916222	60S ribosomal protein L23	1	6304.03	8016.79
LOC116916223	segmentation polarity homeobox protein engrailed	1	266.71	237.32
LOC116916224	homeobox protein engrailed-2b	2	228.83	190.55
LOC116916228	uncharacterized LOC116916228	2	455.97	559.94
LOC116916233	replication protein A 70 kDa DNA-binding subunit	1	250.42	293.69
LOC116916234	ankyrin repeat and MYND domain-containing protein 2	1	202.19	257.15
LOC116916238	uncharacterized LOC116916238	5	943.71	925.09
LOC116916245	uncharacterized LOC116916245	6	1125.6	1050.61
LOC116916247	nucleoredoxin-like protein 2	3	373.43	411.03
LOC116916248	hypoxia up-regulated protein 1	14	2540.58	2101.42
LOC116916250	uncharacterized LOC116916250	9	1587.07	1823.67
LOC116916253	NADPH oxidase 5	1	266.4	248.35
LOC116916258	uncharacterized LOC116916258	5	604.12	459.09
LOC116916259	COBW domain-containing protein 1	2	128.04	134.48
LOC116916260	ankyrin repeat domain-containing protein 16	1	10.15	7.46
LOC116916261	tRNA (cytosine(34)-C(5))-methyltransferase	4	452.71	499.57
LOC116916262	protein bicaudal C homolog 1	1	18.41	18.75
LOC116916270	carboxypeptidase Q	2	305.06	373.99
LOC116916272	MAP7 domain-containing protein 1	5	356.69	346.99
LOC116916273	outer dynein arm-docking complex subunit 2	2	19.6	11.53
LOC116916274	uncharacterized LOC116916274	10	1944.1	1482.44
LOC116916276	secretion-regulating guanine nucleotide exchange factor	1	62.6	77.49
LOC116916278	myeloid leukemia factor	1	593.6	571.16
LOC116916279	bax inhibitor 1	1	1268.43	1542.96
LOC116916281	proteasome activator complex subunit 3	1	628.7	838.14
LOC116916281_LOC116916275	NA	3	197.85	224.16
LOC116916287	uncharacterized LOC116916287	1	42.19	39.63
LOC116916294	sorting nexin-19	4	235.77	196.09
LOC116916295	membrane-anchored lipid-binding protein LAM5	8	276.24	240.92
LOC116916296	dihydrolipoyllysine-residue acetyltransferase component of pyruvate dehydrogenase complex, mitochondrial	2	902.67	828.8
LOC116916297	polypeptide N-acetylgalactosaminyltransferase 1	1	220.57	281.7
LOC116916298	cyclic AMP-dependent transcription factor ATF-7	2	99.37	75.42
LOC116916300	lysophospholipid acyltransferase 1	4	246.93	265.61
LOC116916301	uncharacterized LOC116916301	1	305.29	313.99
LOC116916302	uncharacterized LOC116916302	3	547.07	533.54
LOC116916303	G kinase-anchoring protein 1	1	395.84	483.51
LOC116916303_LOC116916305	NA	3	200.03	147.03
LOC116916306	cytochrome c oxidase subunit 5B, mitochondrial	1	1380.21	1363.79
LOC116916306_LOC116916307	NA	1	39.31	41.8
LOC116916310	uncharacterized LOC116916310	1	28.65	17.04
LOC116916311_LOC116916313	NA	1	196.69	78.5
LOC116916316	1-phosphatidylinositol 3-phosphate 5-kinase	2	184.74	154.59
LOC116916317	vacuolar protein sorting-associated protein 8 homolog	3	363.24	360.69
LOC116916321	tudor domain-containing protein 7B	4	317.03	398.76
LOC116916322	nucleolar protein 10	5	317.77	335.05
LOC116916324	neuropilin and tolloid-like protein 1	1	329.71	205.4
LOC116916325	protein LSM14 homolog A-A	9	1382.05	1359.72
LOC116916327	glycine-rich cell wall structural protein	1	56.22	59.08
LOC116916328	cytochrome c1, heme protein, mitochondrial	2	2117.78	2080.16
LOC116916331	superoxide dismutase [Cu-Zn]	1	435.53	663.8
LOC116916331_LOC116916332	NA	4	85.09	92.14
LOC116916340	NA	3	828.05	874.85
LOC116916345	uncharacterized LOC116916345	1	456.26	394.39
LOC116916346	fasciclin-2	12	2640.21	2686.15
LOC116916347	transcriptional activator protein Pur-beta	2	333.46	432.89
LOC116916349	glutathione peroxidase	2	296.56	387.82
LOC116916350	MOB kinase activator-like 3	1	138.21	153.51
LOC116916351	NA	7	918.37	738.35
LOC116916352	phospholipid hydroperoxide glutathione peroxidase-like	1	525.79	663.25
LOC116916353	60S ribosomal protein L32	1	3375.98	3916.68
LOC116916361	neuroglobin	2	77.78	50.44
LOC116916363	beta-mannosidase	2	43.8	18.66
LOC116916364	uncharacterized LOC116916364	3	210.45	440.21
LOC116916365	protein P200	3	2086.76	1628.13
LOC116916365_LOC123469937	NA	8	1348.22	1345.09
LOC116916366	tyrosine-protein kinase Fer	3	447.25	327.04
LOC116916367	NA	3	214.78	267.93
LOC116916368	PHD finger protein 14	4	261.14	251.25
LOC116916369	INO80 complex subunit D	2	208.04	188.55
LOC116916370	uncharacterized LOC116916370	5	157.86	155.1
LOC116916372	tRNA-uridine aminocarboxypropyltransferase 1	2	82.19	83.35
LOC116916373	Golgi SNAP receptor complex member 2	1	245.22	284.8
LOC116916374	methylmalonyl-CoA epimerase, mitochondrial	1	861.62	906.79
LOC116916380	NA	4	1860.11	2093.12
LOC116916386	gamma-aminobutyric acid type B receptor subunit 2	1	28.73	22.79
LOC116916388	EF-hand calcium-binding domain-containing protein 4B-like	1	19.05	14.84
LOC116916389	NA	2	521.3	582.94
LOC116916390	sodium-dependent phosphate transport protein 2B	1	47.09	18.68
LOC116916392	sodium-dependent phosphate transport protein 2B	2	84.52	50.89
LOC116916393	heparan-alpha-glucosaminide N-acetyltransferase	2	214.51	251.64
LOC116916396	NA	4	5726.53	3417.15
LOC116916410	uncharacterized protein DDB_G0286299	2	439.88	107.8
LOC116916413	DNA-directed RNA polymerase III subunit RPC2	3	387.82	361.32
LOC116916414	GPI ethanolamine phosphate transferase 2	3	148.26	173
LOC116916415	ubiquitin carboxyl-terminal hydrolase 16	1	439.14	442.78
LOC116916416	NA	4	237.35	153.97
LOC116916417	U3 small nucleolar RNA-associated protein 14 homolog A	2	250.52	235.38
LOC116916418	eukaryotic translation initiation factor 2 subunit 3	2	1660.37	2182.77
LOC116916419	glutamyl-tRNA(Gln) amidotransferase subunit A, mitochondrial	2	162.63	197.38
LOC116916422	reticulon-4-interacting protein 1, mitochondrial	2	270.68	279.77
LOC116916423	citramalyl-CoA lyase, mitochondrial	2	118.09	141.29
LOC116916424	NA	1	230.9	155.52
LOC116916425	ATP-dependent Clp protease proteolytic subunit, mitochondrial	2	421.91	398.2
LOC116916425_LOC116916421	NA	3	40.82	30.15
LOC116916426	uncharacterized LOC116916426	1	21.11	284.85
LOC116916427	protein FAN	5	149.1	156.82
LOC116916429	uncharacterized LOC116916429	1	13.04	6.04
LOC116916430	tyramine/octopamine receptor	1	35.79	21.45
LOC116916431	charged multivesicular body protein 1a	1	126.33	115.36
LOC116916435	NA	1	42.77	23.37
LOC116916443	NA	3	130.39	14.56
LOC116916445	kinesin-like protein unc-104	5	846.74	642.27
LOC116916446	alpha-mannosidase 2C1	6	756.84	789.77
LOC116916447	PAN2-PAN3 deadenylation complex subunit pan3	11	582.83	697.54
LOC116916448	flap endonuclease GEN homolog 1	1	24.22	32.22
LOC116916449	uncharacterized LOC116916449	3	91.02	117.44
LOC116916450	protein mothers against dpp	7	510.15	583.83
LOC116916451	ATP-dependent RNA helicase WM6	8	3869.98	4764.03
LOC116916452	NAD-dependent protein deacetylase sirtuin-2	5	399.99	418.94
LOC116916453	beta-1,3-galactosyltransferase 6	1	92.31	111.22
LOC116916454	deoxynucleotidyltransferase terminal-interacting protein 2	2	147.34	172.38
LOC116916455	ras-related protein Rab-7a	2	970.4	1062.2
LOC116916456	NA	2	171.16	158.45
LOC116916459	nuclear pore complex protein Nup54	3	331.68	352.07
LOC116916460	CD2 antigen cytoplasmic tail-binding protein 2 homolog	1	125.52	130.77
LOC116916468	NA	6	650.28	696.07
LOC116916470	bromodomain-containing protein 4	3	615.57	591.79
LOC116916471	ATP-binding cassette sub-family F member 1	3	988.1	1043.42
LOC116916472	uncharacterized LOC116916472	3	236.13	273.75
LOC116916473	protein zwilch homolog	2	70.07	72.79
LOC116916475	zinc finger CCCH-type with G patch domain-containing protein	5	125.44	114.57
LOC116916476	multivesicular body subunit 12B	1	238.88	168.99
LOC116916476_LOC116916479	NA	1	13.03	30.85
LOC116916477	high affinity copper uptake protein 1	4	996.87	1004.4
LOC116916478	NA	5	1026.2	1328.36
LOC116916485	solute carrier family 12 member 4	2	534.91	351.65
LOC116916486	FACT complex subunit spt16	3	799.22	970.25
LOC116916487	polycomb protein SUZ12	3	170.82	184.62
LOC116916488	uncharacterized LOC116916488	2	98.03	85.14
LOC116916490	zinc transporter 2	5	285.1	278.18
LOC116916491	39S ribosomal protein L38, mitochondrial	3	464.22	402.38
LOC116916492	WSC domain-containing protein 1	5	196.7	130.96
LOC116916495	uncharacterized LOC116916495	1	256.17	239.01
LOC116916496	protein transport protein Sec16A	6	876.7	725.8
LOC116916497	dynein axonemal intermediate chain 1	3	487.68	499.26
LOC116916511	NA	1	377.72	308.73
LOC116916512	enolase-phosphatase E1	1	134.1	187.72
LOC116916513	nascent polypeptide-associated complex subunit alpha	1	2716	2829.28
LOC116916516	UHRF1-binding protein 1-like	5	347.99	312.84
LOC116916517	beta-alanine transporter	2	103.38	95.59
LOC116916519	acetyl-coenzyme A transporter 1	4	352.86	392.56
LOC116916521	dipeptidase 1	3	291.16	232.97
LOC116916524	transcription factor E2F4	2	191.11	206.79
LOC116916531	ubiquitin carboxyl-terminal hydrolase 47	3	881.29	756.18
LOC116916532	GAS2-like protein pickled eggs	4	604.12	270.42
LOC116916533	zinc finger protein 12	4	642.85	659.73
LOC116916534	inhibitor of growth protein 1	1	186.06	192.66
LOC116916535	NADH dehydrogenase [ubiquinone] flavoprotein 2, mitochondrial	1	1081.29	1225.54
LOC116916539	uncharacterized LOC116916539	4	229.35	101.21
LOC116916540	myosin-IIIa	2	160.98	127.95
LOC116916541	NA	2	842.87	903.16
LOC116916542	uncharacterized protein DDB_G0271670	2	138.66	150.32
LOC116916552	guanine nucleotide exchange factor subunit Rich	2	833.75	791.04
LOC116916554	twinfilin	3	395.48	483.23
LOC116916555	RPII140-upstream gene protein	1	170.31	169.2
LOC116916557	uncharacterized LOC116916557	1	10.82	7.79
LOC116916561	mitochondrial potassium channel ATP-binding subunit	3	243.73	210.02
LOC116916562	putative inorganic phosphate cotransporter	2	43.97	38.98
LOC116916563	sialin	3	396.66	351.39
LOC116916567	uncharacterized LOC116916567	1	32.97	25.12
LOC116916569	uncharacterized LOC116916569	1	96.65	83.2
LOC116916571	general transcription factor 3C polypeptide 1	1	420.64	386.85
LOC116916573	serine/threonine-protein kinase/endoribonuclease IRE1	4	583.54	522.58
LOC116916574	putative fatty acyl-CoA reductase CG5065	3	119.39	89.27
LOC116916575	putative fatty acyl-CoA reductase CG5065	8	728.96	1822.14
LOC116916577	putative fatty acyl-CoA reductase CG5065	1	4.01	18.77
LOC116916585	uncharacterized LOC116916585	2	50.97	52.74
LOC116916587	mucin-5AC	3	92.65	50.72
LOC116916589	uncharacterized LOC116916589	1	12.7	9.99
LOC116916593	DDB1- and CUL4-associated factor 1	3	1022.33	964.1
LOC116916594	vacuolar protein sorting-associated protein 33A	4	163.62	178.35
LOC116916595	DNA methyltransferase 1-associated protein 1	4	324.85	347.02
LOC116916596	rRNA N6-adenosine-methyltransferase METTL5	2	390.3	525.42
LOC116916599	centromere protein V	1	119.7	114.93
LOC116916604	heterogeneous nuclear ribonucleoprotein K	10	1353.01	1661.64
LOC116916606	uncharacterized LOC116916606	4	1424.78	1409.84
LOC116916612	transcriptional regulator ovo	2	1428.66	1230.48
LOC116916615	vacuolar protein sorting-associated protein 13D	1	441.61	388.45
LOC116916616	helicase domino-like	7	3614.37	3166.43
LOC116916618	thyroid adenoma-associated protein homolog	1	177.22	186.54
LOC116916619	clathrin heavy chain 1	3	7150.27	6581.68
LOC116916620	uncharacterized LOC116916620	3	766.49	667.84
LOC116916621	clustered mitochondria protein homolog	4	4527.86	4043.39
LOC116916622	uncharacterized LOC116916622	3	103.51	681.63
LOC116916623	uncharacterized LOC116916623	1	74.71	281.83
LOC116916624	protein Jumonji	1	124.9	118.23
LOC116916625	nardilysin	6	624.24	662.63
LOC116916626	semaphorin-5A	5	1955.55	2277.12
LOC116916627	mucin-5AC	2	790.64	590.99
LOC116916628	symplekin	5	485.82	546.48
LOC116916629	FYVE, RhoGEF and PH domain-containing protein 4	4	407	346.31
LOC116916630	transient receptor potential channel pyrexia	1	30.1	19.81
LOC116916631	uncharacterized LOC116916631	2	142.38	139.85
LOC116916632	ras GTPase-activating protein 1	6	826.58	938.05
LOC116916633	uncharacterized LOC116916633	4	384.56	441.4
LOC116916634	uncharacterized LOC116916634	5	139.24	114.77
LOC116916635	GPI ethanolamine phosphate transferase 3	3	200.45	208.31
LOC116916636	serine/threonine-protein phosphatase 4 regulatory subunit 1	2	1434.77	1550.28
LOC116916640	uncharacterized LOC116916640	1	27.34	17.33
LOC116916642	hillarin	2	1853.19	1572.63
LOC116916643	integrin beta-PS	19	5106.8	4632.62
LOC116916644	stromal interaction molecule homolog	9	639.19	474.63
LOC116916645	serine-rich adhesin for platelets	1	61.42	68.64
LOC116916646	LMBR1 domain-containing protein 2 homolog	2	434.49	334.06
LOC116916649	run domain Beclin-1-interacting and cysteine-rich domain-containing protein	3	315.05	287.5
LOC116916650	cactin	1	354.54	334.87
LOC116916653	alpha-amylase	1	73.18	10.88
LOC116916654	glypican-6	1	462.93	494.51
LOC116916655	DNA damage response protein kinase DUN1	4	208.06	106.43
LOC116916656	protein virilizer	1	594.72	562.38
LOC116916657	uncharacterized LOC116916657	1	24.04	5.69
LOC116916658	tachykinin-like peptides receptor 86C	1	12.39	12.55
LOC116916659	poly(A) polymerase type 3	5	885.75	775.83
LOC116916663	zinc finger CCCH domain-containing protein 14	4	293.05	285.23
LOC116916665	serine proteinase stubble	6	51.63	881.7
LOC116916667	alkyldihydroxyacetonephosphate synthase, peroxisomal	8	1110.61	1250.41
LOC116916668	alkyldihydroxyacetonephosphate synthase, peroxisomal	4	685.95	1275.4
LOC116916669	uncharacterized LOC116916669	4	527.81	473.82
LOC116916670	A-kinase anchor protein 10, mitochondrial	6	229.13	174.4
LOC116916671	serine/threonine-protein kinase Pak	10	784.83	790.55
LOC116916672	acid sphingomyelinase-like phosphodiesterase 3b	7	660.06	718.13
LOC116916673	pickpocket protein 28	1	9.78	23.52
LOC116916674	proclotting enzyme	4	684.48	407.29
LOC116916675	hepatocyte nuclear factor 4-gamma	1	299.31	242.09
LOC116916676	uncharacterized LOC116916676	2	335.77	227.56
LOC116916677	uncharacterized LOC116916677	2	21.05	18.46
LOC116916679	pickpocket protein 28	1	90.55	139.89
LOC116916680	serine/threonine-protein kinase 3	6	599.15	529.82
LOC116916682	scavenger receptor class B member 1	1	500.69	850.96
LOC116916683	pickpocket protein 28	1	69.24	69.26
LOC116916685	MFS-type transporter SLC18B1	3	110.52	101.69
LOC116916686	inositol-3-phosphate synthase 1-A	4	551.41	328.51
LOC116916687	autophagy-related protein 13	4	315.62	280.23
LOC116916688	GRIP1-associated protein 1	4	230.84	197.01
LOC116916689	protein spalten	2	178.73	145.7
LOC116916690	pickpocket protein 28	4	162.58	57.07
LOC116916692	putative sodium-coupled neutral amino acid transporter 10	7	268.28	283.68
LOC116916693	tRNA-dihydrouridine(20) synthase [NAD(P)+]-like	3	303.43	243.56
LOC116916694	WW domain-binding protein 11	2	281.31	308.33
LOC116916696	general transcription factor 3C polypeptide 5	1	71.88	75.78
LOC116916697	Krueppel-like factor luna	2	121.45	99.96
LOC116916698	U4/U6 small nuclear ribonucleoprotein Prp31	1	175.52	228.7
LOC116916700	pre-mRNA-processing factor 19	1	1021.06	1257.34
LOC116916701	histone-binding protein N1/N2	3	238.8	337.94
LOC116916702	NADPH:adrenodoxin oxidoreductase, mitochondrial	4	287.91	273.46
LOC116916703	sphingosine kinase 2	4	255.04	227.12
LOC116916704	DNA-directed RNA polymerase III subunit RPC5	5	162.93	162.31
LOC116916705	zinc metalloproteinase nas-4	1	33.61	19.41
LOC116916706	PPP2R1A-PPP2R2A-interacting phosphatase regulator 1	1	184.47	183.88
LOC116916709	heterogeneous nuclear ribonucleoprotein 27C	5	1002.56	1025.97
LOC116916710	histone-lysine N-methyltransferase SMYD3	2	193.11	200.18
LOC116916710_LOC116916694	NA	1	71.97	92.91
LOC116916711	polyadenylate-binding protein-interacting protein 1	5	357.76	384.36
LOC116916712	TRPL translocation defect protein 14	7	887	678.52
LOC116916713	cellular tumor antigen p53	7	355.89	481.66
LOC116916715	4-hydroxyphenylpyruvate dioxygenase-like protein	2	85.58	77.71
LOC116916716	dihydroorotate dehydrogenase (quinone), mitochondrial	1	143.83	139.29
LOC116916717	galactosylceramide sulfotransferase	2	260.72	326.08
LOC116916718	tubulin beta chain	3	1773.56	2187.23
LOC116916719	uncharacterized LOC116916719	1	379.05	162.99
LOC116916720	BTB/POZ domain-containing protein KCTD9	1	120.2	153.42
LOC116916720_LOC116916620	NA	1	24.41	32.19
LOC116916721	ras-like protein	1	31.04	27.6
LOC116916724_LOC116916723	NA	2	213.47	270.79
LOC116916725	mRNA decay activator protein ZFP36L1	2	568.78	1223.01
LOC116916726	activating signal cointegrator 1 complex subunit 1	2	109.73	136.33
LOC116916728	uncharacterized LOC116916728	2	1045.31	911.55
LOC116916729	39S ribosomal protein L44, mitochondrial	1	613.62	669.49
LOC116916730	guanine nucleotide-binding protein G(o) subunit alpha	3	1065.47	885.81
LOC116916731	zwei Ig domain protein zig-8	1	9.95	8.44
LOC116916732	WD repeat domain phosphoinositide-interacting protein 3	2	224.99	219.42
LOC116916735	fructose-1,6-bisphosphatase 1	4	1588.23	1732.01
LOC116916736	sulfotransferase family cytosolic 1B member 1	2	52.3	92.05
LOC116916737	trypsin-1	1	9.89	12.51
LOC116916738	reticulocalbin-2	5	776.66	810.77
LOC116916739	isoaspartyl peptidase/L-asparaginase	1	39.58	47.81
LOC116916742	ribonuclease H2 subunit A	1	47.44	60.47
LOC116916743	WD repeat domain-containing protein 83	1	37.21	64.17
LOC116916744	methyltransferase-like protein 22	1	54	52.99
LOC116916745	dehydrogenase/reductase SDR family member 4	1	466.95	588.86
LOC116916746	methylglutaconyl-CoA hydratase, mitochondrial	2	248.78	261.56
LOC116916747	histone H1B	1	1438.27	1428.24
LOC116916753	voltage-dependent anion-selective channel protein 2	2	4680.59	4943.19
LOC116916754	inositol monophosphatase 1	2	133.54	110.97
LOC116916755	phosphatidylinositol N-acetylglucosaminyltransferase subunit C	1	71.81	76.79
LOC116916756	splicing factor 3A subunit 2	2	259.98	349.9
LOC116916758	uncharacterized LOC116916758	5	574.22	619.3
LOC116916759	GPI mannosyltransferase 2	1	64.71	89.01
LOC116916762	uncharacterized LOC116916762	2	360.43	292.27
LOC116916763	B-cell receptor-associated protein 31	2	877.51	1019.12
LOC116916763_LOC116916796	NA	1	50.45	54.58
LOC116916764	MOB-like protein phocein	6	626.9	851.61
LOC116916766	pseudouridine-5'-phosphatase	2	390.55	435.14
LOC116916771	EKC/KEOPS complex subunit TP53RK	1	74.94	120.14
LOC116916773	protein canopy homolog 3	1	102.02	105.37
LOC116916774	thioredoxin domain-containing protein 9	2	292.9	390.55
LOC116916776	GDP-mannose 4,6 dehydratase	5	1318.2	943.88
LOC116916777	60S ribosomal protein L15	3	7517.09	9390.25
LOC116916778	DNA-directed RNA polymerase III subunit RPC8	1	140.4	184.02
LOC116916779	uncharacterized LOC116916779	1	107.25	132.47
LOC116916780	DNA replication complex GINS protein PSF3	1	63.77	66.79
LOC116916785	PHD finger protein 23	1	201.44	239.96
LOC116916786	ribonuclease P protein subunit p25-like protein	1	217.99	262.84
LOC116916791	proteasome subunit alpha type-7	2	1157.73	1247.28
LOC116916792	uncharacterized LOC116916792	1	252.87	289.39
LOC116916794	cholinesterase	3	809.5	1106.59
LOC116916795	uncharacterized LOC116916795	2	155.17	143.99
LOC116916796	major facilitator superfamily domain-containing protein 10	6	1426.12	1415.13
LOC116916797	matrix metalloproteinase-16-like	2	208.25	171.6
LOC116916797_LOC116916678	NA	1	346.9	297.62
LOC116916800	dolichol-phosphate mannosyltransferase subunit 1	1	627.56	652.85
LOC116916801	uncharacterized LOC116916801	2	77.33	50.05
LOC116916804	guanylate kinase	3	314.31	304.28
LOC116916815	snRNA-activating protein complex subunit 1	1	45.37	109.85
LOC116916839	uncharacterized LOC116916839	2	99.86	132.67
LOC116916858	E3 ubiquitin-protein ligase UBR4	2	1825.7	1528.33
LOC116916860	period circadian protein	7	660.52	574.71
LOC116916861	importin-13	3	355.86	377.59
LOC116916867	uncharacterized LOC116916867	1	192.95	138.15
LOC116916869	serine hydrolase-like protein	1	330.19	399.15
LOC116916872	elongation of very long chain fatty acids protein AAEL008004	15	1159.57	2658.01
LOC116916873	glutathione S-transferase Mu 5	1	267.16	319.29
LOC116916873_LOC116916865	NA	1	664.68	857.97
LOC116916875	neuroglobin	1	68.58	49.26
LOC116916876	crustacean hyperglycemic hormone	1	21.15	7.61
LOC116916882	trypsin-1	2	77.34	96.57
LOC116916882_LOC116916883	NA	1	51.99	55.59
LOC116916885	methyltransferase-like protein 7A	2	413.76	627.52
LOC116916888	uncharacterized LOC116916888	3	131.05	103.08
LOC116916889	serine/threonine-protein kinase/endoribonuclease ire-1	1	198.34	138.3
LOC116916891	receptor-type tyrosine-protein phosphatase mu	2	178.9	108.21
LOC116916894	uncharacterized LOC116916894	2	117.57	89.23
LOC116916895	cell cycle control protein 50A	3	349.11	295.81
LOC116916898	tRNA-splicing endonuclease subunit Sen34	1	28.75	41.22
LOC116916899	60S ribosomal protein L7	1	9007.94	10359.2
LOC116916901	NF-kappa-B inhibitor-interacting Ras-like protein 2	1	97.56	107.19
LOC116916902	protein dissatisfaction	1	9.25	5.46
LOC116916906	transcriptional activator cubitus interruptus	1	2747.89	2126.92
LOC116916909	disintegrin and metalloproteinase domain-containing protein 10	3	757.32	750.65
LOC116916912	probable leucine--tRNA ligase, mitochondrial	5	406.8	401.9
LOC116916913	polypeptide N-acetylgalactosaminyltransferase 11	2	318.71	375.68
LOC116916914	separase	2	32.33	33.38
LOC116916915	cytochrome c oxidase subunit 4 isoform 1, mitochondrial	1	2487.25	2697.36
LOC116916916	gamma-glutamylcyclotransferase	2	128.61	137.65
LOC116916918	uncharacterized LOC116916918	1	116.17	92.86
LOC116916919	COP9 signalosome complex subunit 1	6	684.2	843.51
LOC116916920	protein slit	2	1543.15	1466.1
LOC116916921	parafibromin	3	270.03	270.47
LOC116916925	regulator of nonsense transcripts 1	1	1453.52	1336.92
LOC116916927	MAU2 chromatid cohesion factor homolog	3	210.64	190.69
LOC116916928	annexin B10	6	2713.07	2683.29
LOC116916930	uncharacterized LOC116916930	1	85.52	88.13
LOC116916931	AN1-type zinc finger protein 6	6	1154.52	978.2
LOC116916933	E3 ubiquitin-protein ligase ubr3	2	1117.23	951.99
LOC116916934	uncharacterized LOC116916934	4	1947.71	2287.82
LOC116916935	RING finger protein 145	3	194.74	231.04
LOC116916937	Y-box factor homolog	12	8635.75	8921.37
LOC116916941	cyclic AMP-dependent transcription factor ATF-1	13	416.9	343.46
LOC116916942	uncharacterized LOC116916942	2	84.15	55.57
LOC116916947	toll-like receptor 6	2	537.32	487.31
LOC116916948	pre-mRNA-splicing factor ATP-dependent RNA helicase DHX16	2	363.55	350.89
LOC116916949_LOC116916950	NA	1	543.83	607.13
LOC116916952	coiled-coil domain-containing protein 28A	4	59.93	56.23
LOC116916961	uncharacterized LOC116916961	2	25.72	22.88
LOC116916962	protein Aster-B	4	496.04	416.51
LOC116916965	WD repeat-containing protein 37	6	280.04	236.65
LOC116916966	RWD domain-containing protein 1	1	271.86	321.68
LOC116916968	40S ribosomal protein S5	5	8679.77	11125.7
LOC116916969	uncharacterized LOC116916969	1	170.02	193.86
LOC116916970	COX assembly mitochondrial protein homolog	1	135.15	129.48
LOC116916971	uncharacterized LOC116916971	1	109.31	53.36
LOC116916972	uncharacterized LOC116916972	2	432.54	236.81
LOC116916975	E3 ubiquitin-protein ligase RNF113A	1	892.02	765.18
LOC116916979	protein dispatched homolog 1	3	270.31	215.91
LOC116916980	PP2C-like domain-containing protein CG9801	8	408.7	420.49
LOC116916981	uncharacterized LOC116916981	6	365.25	339.89
LOC116916984	sorting nexin-7	3	442.08	451.95
LOC116916985	soluble guanylate cyclase 89Db	1	29.13	11.25
LOC116916986	growth hormone-inducible transmembrane protein	6	948.51	1201.91
LOC116916988	JNK1/MAPK8-associated membrane protein	2	79.67	84.64
LOC116916989	probable rRNA-processing protein EBP2	2	132.89	195.1
LOC116916990	eukaryotic translation initiation factor 4E type 3	3	121.87	134.44
LOC116916991	laminin subunit gamma-1	2	5312.78	4836.3
LOC116916992	prominin-like protein	4	995.62	895.38
LOC116916993	paramyosin	1	66.75	114.1
LOC116916994	peptide-N(4)-(N-acetyl-beta-glucosaminyl)asparagine amidase	3	134.23	128.33
LOC116916994_LOC116916993	NA	1	26.06	22.81
LOC116916995	zinc transporter zipt-7.2	1	1728.34	2172.4
LOC116916997	quinone oxidoreductase	5	819.68	1435.31
LOC116917005	zinc finger CCHC domain-containing protein 7	4	268.08	264.53
LOC116917006	paired box protein Pax-8	2	333.99	326.13
LOC116917007	maternal embryonic leucine zipper kinase	2	104.27	157.08
LOC116917008	protein MIS12 homolog	1	57.19	74.84
LOC116917008_LOC116917005	NA	1	21.5	15.94
LOC116917010	alanine--tRNA ligase, cytoplasmic	11	3285.06	3693.34
LOC116917011	uncharacterized LOC116917011	1	69.88	98.45
LOC116917012	myelin and lymphocyte protein	3	250.7	368.76
LOC116917013	uncharacterized LOC116917013	8	256.99	366.15
LOC116917018	beta-catenin-like protein 1	4	332.9	408.03
LOC116917019	coiled-coil domain-containing protein 43	1	321.2	405.26
LOC116917020	peptide methionine sulfoxide reductase MsrB	4	457.18	295.56
LOC116917021	low molecular weight phosphotyrosine protein phosphatase	2	258.66	362.16
LOC116917026	mitogen-activated protein kinase kinase kinase 4	5	539.97	407.61
LOC116917027	syntaxin-binding protein 5	2	340.8	286.72
LOC116917028	putative pre-mRNA-splicing factor ATP-dependent RNA helicase PRP1	6	973.64	1051.23
LOC116917029	fibrinogen C domain-containing protein 1	4	956.06	786.01
LOC116917030	uncharacterized LOC116917030	1	17.02	13.21
LOC116917032	sodium-independent sulfate anion transporter	1	84.09	21.18
LOC116917034	regulatory-associated protein of mTOR	8	714.03	672.98
LOC116917035	protein SMG5	5	557.66	537.36
LOC116917037	kelch-like protein 18	2	218.61	196.24
LOC116917038	uncharacterized LOC116917038	2	83.95	82.58
LOC116917040	protein RFT1 homolog	7	398.92	349.68
LOC116917041	uncharacterized LOC116917041	1	18.9	34.66
LOC116917042	sphingomyelin phosphodiesterase 3	4	249.48	250.15
LOC116917043	uncharacterized LOC116917043	1	19.46	23.9
LOC116917046	probable G-protein coupled receptor 158	2	104.12	96.45
LOC116917047	kinase suppressor of Ras 1	2	77.66	88.5
LOC116917049	armadillo repeat-containing protein 6	2	351.68	364.36
LOC116917050	arrestin domain-containing protein 4	2	523.1	666.67
LOC116917052	general transcription factor 3C polypeptide 2	6	333.51	311.1
LOC116917054	uncharacterized LOC116917054	1	75.38	304.01
LOC116917055	uncharacterized LOC116917055	4	129.97	485.87
LOC116917056	protein LZIC	1	72.2	56.1
LOC116917058	lysozyme	1	176.97	133.66
LOC116917059	THO complex subunit 5 homolog	5	607.44	667.37
LOC116917061	polyamine-transporting ATPase 13A3	4	275.36	254.19
LOC116917062	serine proteinase stubble	9	93.36	1640.18
LOC116917063	mitochondrial folate transporter/carrier	3	222.45	226.17
LOC116917064	DNA-binding protein P3A2	4	239.16	227.62
LOC116917065	SH2B adapter protein 2	1	119.29	144.86
LOC116917068	uncharacterized LOC116917068	2	116.77	113.52
LOC116917074	uncharacterized LOC116917074	9	403.27	319.2
LOC116917077	chitin-binding domain protein cbd-1	1	38.63	38.91
LOC116917082	DNA topoisomerase 3-alpha	1	75.39	84.45
LOC116917083	sedoheptulokinase	1	133.95	156.68
LOC116917084	PR domain zinc finger protein 5	7	746.59	889.72
LOC116917089	MAPK regulated corepressor interacting protein 2	3	1505.35	1736.37
LOC116917092	ecdysone-induced protein 78C	2	12.12	26.36
LOC116917093	polycomb protein Sfmbt	11	535.15	642.01
LOC116917094	exportin-4	5	802.93	803.03
LOC116917095	folliculin	1	66.97	79.98
LOC116917096	zinc finger protein 672	1	56.57	76.66
LOC116917097	uncharacterized LOC116917097	1	44.46	30.08
LOC116917098	uncharacterized LOC116917098	1	698.6	714.48
LOC116917099	adhesion G protein-coupled receptor L3	1	48.49	47.67
LOC116917100	adhesion G protein-coupled receptor L3	2	37.57	38.21
LOC116917101	OTU domain-containing protein 7B	3	290.54	221.68
LOC116917102	transcription initiation factor TFIID subunit 7	2	235.62	281.09
LOC116917103	S-formylglutathione hydrolase	1	176.3	223.47
LOC116917106	thymidylate synthase	1	20.32	47.91
LOC116917108_LOC116917106	NA	3	432.65	427.1
LOC116917109	homeobox protein unc-4	2	63.96	60.14
LOC116917114	uncharacterized LOC116917114	2	144.48	128.19
LOC116917120	meteorin-like protein	3	1159.28	1153.77
LOC116917122	tensin-2	1	1330	1174.05
LOC116917124	adenosine deaminase	4	178.08	175.21
LOC116917125	probable G-protein coupled receptor 158	1	78	38.08
LOC116917126	ubiquinol-cytochrome-c reductase complex assembly factor 1	1	159.19	181.75
LOC116917127	receptor-binding cancer antigen expressed on SiSo cells	1	93.46	102.13
LOC116917129	RING finger protein B	2	152.63	105.84
LOC116917130	homeobox protein Meis2	5	608.48	501.26
LOC116917131	uncharacterized LOC116917131	1	595.51	515.98
LOC116917132	actin-related protein 3	8	789.65	861.09
LOC116917133	dolichyl-diphosphooligosaccharide--protein glycosyltransferase subunit STT3A	5	2553.61	3038.6
LOC116917134	uncharacterized LOC116917134	1	157.2	111.92
LOC116917136	dmX-like protein 2	2	2861.43	2271.45
LOC116917137	protein LTV1 homolog	3	280.41	300.63
LOC116917140	uncharacterized LOC116917140	2	333.21	296.29
LOC116917141	carcinine transporter	1	33.63	10.11
LOC116917142	calcium-dependent protein kinase 3	1	106.11	136.14
LOC116917144	uncharacterized LOC116917144	1	83.15	88.83
LOC116917145	integrin alpha-PS2	5	3075.49	1984.72
LOC116917149	collagen alpha-1(I) chain	1	20.78	2.97
LOC116917153	histidine--tRNA ligase, cytoplasmic	4	729.31	838.13
LOC116917155	death-associated protein kinase related	2	644.72	463.2
LOC116917157	endoplasmic reticulum junction formation protein lunapark-A	2	207.46	203.26
LOC116917158	1-phosphatidylinositol 4,5-bisphosphate phosphodiesterase classes I and II	3	1205.85	955.47
LOC116917159	protein bric-a-brac 1	2	209.16	183.34
LOC116917160	EGF domain-specific O-linked N-acetylglucosamine transferase	7	942.87	895.55
LOC116917161	larval cuticle protein LCP-22	2	344.7	101.46
LOC116917162	endocuticle structural glycoprotein SgAbd-1	1	283.18	102.05
LOC116917164	vacuolar protein sorting-associated protein 18 homolog	3	474.51	429.02
LOC116917168	60S ribosomal protein L13	2	7832.07	9282.47
LOC116917169	small G protein signaling modulator 2	3	121.93	93.78
LOC116917170	autophagy-related protein 9A	5	505.37	563.16
LOC116917171	anaphase-promoting complex subunit 7	4	357.43	364.38
LOC116917173	uncharacterized LOC116917173	1	9.71	11.33
LOC116917175	dolichyl-diphosphooligosaccharide--protein glycosyltransferase subunit DAD1	1	623.22	871.3
LOC116917179	E3 ubiquitin-protein ligase RNF185	1	300.76	285.92
LOC116917181	uncharacterized LOC116917181	1	25.47	24.07
LOC116917183	high affinity cAMP-specific and IBMX-insensitive 3',5'-cyclic phosphodiesterase 8A	1	108.84	75.65
LOC116917185	acetylcholine receptor subunit beta-like 1	2	150.06	97.81
LOC116917186	neuronal acetylcholine receptor subunit alpha-7	2	79.94	47.12
LOC116917187	hemicentin-2	1	17.2	13.86
LOC116917188	diphthine methyltransferase-like	1	5.98	11.17
LOC116917191	cyclin-dependent kinase 2-associated protein 1-like	3	338.15	445.4
LOC116917194	T-box transcription factor TBX20	3	159.17	137.68
LOC116917195	T-box transcription factor TBX20	1	196.9	189.3
LOC116917197	otolith matrix protein OMM-64	3	214.11	236.37
LOC116917200	uncharacterized LOC116917200	1	36.07	28.38
LOC116917201	flocculation protein FLO11	3	315.51	234.82
LOC116917202	E3 ubiquitin-protein ligase MARCHF5	1	271.46	337.32
LOC116917202_LOC116917201	NA	1	75.38	36.68
LOC116917203	2-aminoethanethiol dioxygenase	1	98.64	144.05
LOC116917205	transcriptional repressor scratch 2	1	65.14	60.92
LOC116917206	flocculation protein FLO11	8	2035.61	1642.95
LOC116917209	putative fatty acyl-CoA reductase CG5065	7	597.52	1352.32
LOC116917210	putative fatty acyl-CoA reductase CG5065	2	276.59	914.78
LOC116917214	ectopic P granules protein 5 homolog	3	761.03	671.46
LOC116917216	myosin heavy chain, cardiac muscle isoform	1	18.54	19.56
LOC116917218	leucine-rich PPR motif-containing protein, mitochondrial	3	4167.17	4199.59
LOC116917219	zinc finger SWIM domain-containing protein 4	1	358.4	373.48
LOC116917220	caskin-1	4	2512.23	1935.23
LOC116917222	serine/threonine-protein phosphatase 1 regulatory subunit 10	2	608.57	483.85
LOC116917224	nucleolar protein 6	4	552.96	651.45
LOC116917225	kinesin-like protein KIN-14E	2	176.97	196.13
LOC116917226	ER degradation-enhancing alpha-mannosidase-like protein 3	3	983.06	760.15
LOC116917227	ubiquitin carboxyl-terminal hydrolase 8-like	1	191.69	182.92
LOC116917229	importin subunit beta-1	1	9.21	9.71
LOC116917231_LOC116917307	NA	2	516.49	537.66
LOC116917233	uncharacterized LOC116917233	4	223.26	277.41
LOC116917234	ectonucleotide pyrophosphatase/phosphodiesterase family member 1	2	176.55	149.44
LOC116917235	dual specificity protein kinase Ttk	2	119.55	112.52
LOC116917236	general transcription and DNA repair factor IIH helicase subunit XPD	4	304.4	339.37
LOC116917237	DNA repair and recombination protein RAD54-like	2	104.93	118.89
LOC116917238	eukaryotic translation initiation factor 2-alpha kinase 1	4	133.53	138.18
LOC116917239	neurogenic locus Notch protein	3	295.74	281.99
LOC116917240	LIM/homeobox protein Lhx9	1	458.37	363.03
LOC116917241	malonate--CoA ligase ACSF3, mitochondrial	3	438.79	385.37
LOC116917242	negative elongation factor B	3	60.36	36.55
LOC116917243	malonate--CoA ligase ACSF3, mitochondrial	5	251.75	244.62
LOC116917244	carboxylesterase 4A	2	170.34	161.88
LOC116917245	uncharacterized LOC116917245	4	455.89	526.47
LOC116917247_LOC116917242	NA	1	303.52	457.94
LOC116917248	serine palmitoyltransferase 2	4	1240.02	1126.33
LOC116917249	sonic hedgehog protein A	1	64.63	55.89
LOC116917251	pyruvate kinase	6	429.66	247.22
LOC116917253	uncharacterized LOC116917253	1	24.54	30.29
LOC116917254	large neutral amino acids transporter small subunit 1	1	72.1	80.58
LOC116917255	protein disulfide-isomerase	11	20250.7	19198.3
LOC116917257	TOM1-like protein 2	6	324.11	237.25
LOC116917259	reticulon-3	12	4508.98	5099.23
LOC116917260	zinc metalloproteinase nas-6	5	1384.01	1867.24
LOC116917261_LOC116917227	NA	3	195.57	173.55
LOC116917262	fumarylacetoacetase	2	1123.38	1093.63
LOC116917265	angiogenic factor with G patch and FHA domains 1	4	231.79	239.9
LOC116917268	flotillin-1	5	610.76	672.74
LOC116917269	lachesin	1	152.67	129.26
LOC116917272	syntaxin-5	4	465.97	463.72
LOC116917275	cytohesin-1	3	816	745.74
LOC116917276	uncharacterized LOC116917276	1	52.89	65.1
LOC116917277	required for meiotic nuclear division protein 1 homolog	1	305.9	328.97
LOC116917279_LOC123470131	NA	2	508.71	622.43
LOC116917280	putative uncharacterized protein DDB_G0271606	1	127.85	27.85
LOC116917282	S-adenosylmethionine synthase	7	2935.5	2788.16
LOC116917283	cystathionine gamma-lyase	5	880.23	761.8
LOC116917284	failed axon connections	1	3940.78	5830.77
LOC116917286	uncharacterized LOC116917286	2	333.49	312.11
LOC116917287	compound eye opsin BCRH2	1	33.49	11.63
LOC116917288	glucoside xylosyltransferase 2	1	204.09	262.03
LOC116917289	pre-mRNA-splicing factor 38A	1	156.51	169.7
LOC116917290	SWI/SNF-related matrix-associated actin-dependent regulator of chromatin subfamily B member 1-A	2	318.7	409.2
LOC116917292	luc7-like protein 3	3	663.1	544.16
LOC116917293	gamma-soluble NSF attachment protein	4	209.13	199.66
LOC116917296_LOC116917277	NA	6	254.23	324.46
LOC116917298	probable very-long-chain enoyl-CoA reductase art-1	4	954.19	1068.98
LOC116917299	ubiquitin-conjugating enzyme E2 T	2	84.46	94.72
LOC116917300	phytanoyl-CoA dioxygenase domain-containing protein 1	2	211.65	179.73
LOC116917301	alpha/beta hydrolase domain-containing protein 17B	5	765.13	869.88
LOC116917302	N(G),N(G)-dimethylarginine dimethylaminohydrolase 1	2	215.96	174.74
LOC116917303	cyclin-Q	1	359.1	499.16
LOC116917304	elongation of very long chain fatty acids protein 7	3	205.04	197.1
LOC116917309	uncharacterized LOC116917309	1	25.53	40.81
LOC116917310	ras-related protein Rab-3	5	541.73	460.89
LOC116917311	transmembrane protein 134	1	202.46	240.56
LOC116917313	28S ribosomal protein S18b, mitochondrial	1	355.21	401.02
LOC116917314	uncharacterized LOC116917314	1	84.83	101.86
LOC116917315	bcl-2-like protein 1	1	213.28	252.04
LOC116917317	uncharacterized LOC116917317	1	128.13	178.27
LOC116917318	60S ribosomal protein L36	1	4614.39	5029.73
LOC116917325	extensin-2	1	7.14	443.54
LOC116917339_LOC116936805	NA	1	1017.32	1202.34
LOC116917349	prenylcysteine oxidase	2	154.51	176.66
LOC116917350	zinc finger CCCH domain-containing protein 48	4	1396.15	1706.73
LOC116917352	phenylalanine--tRNA ligase, mitochondrial	3	222.87	218.44
LOC116917364	aquaporin-7	7	565.84	408.63
LOC116917366	aquaporin-10	1	55.14	42.45
LOC116917367_LOC123470164	NA	2	571.13	622.12
LOC116917368	uncharacterized LOC116917368	1	71.28	60.72
LOC116917371	uncharacterized LOC116917371	2	102.51	87.71
LOC116917373	tyrosine-protein phosphatase non-receptor type 4	3	251.39	257.8
LOC116917374	probable protein disulfide-isomerase A4	2	2012.17	1534.5
LOC116917380	uncharacterized LOC116917380	1	247.23	179.69
LOC116917382	DNA N6-methyl adenine demethylase	4	372.36	495.63
LOC116917383	GTP-binding protein Di-Ras2	1	41.22	67.72
LOC116917383_LOC116917384	NA	1	50.1	8.86
LOC116917388	F-box DNA helicase 1	5	199.6	188.84
LOC116917389	secretin receptor	2	99.27	73.77
LOC116917390	PH and SEC7 domain-containing protein	3	511.19	543.07
LOC116917402	STAM-binding protein	3	253.94	234.23
LOC116917403	nucleolar complex protein 3 homolog	1	458.41	486.18
LOC116917404	density-regulated protein homolog	1	204.59	294.74
LOC116917405	39S ribosomal protein L43, mitochondrial	2	345.14	371.27
LOC116917408	paxillin	3	1077.83	1202.74
LOC116917410	TNF receptor-associated factor 4	7	341.45	389.15
LOC116917411	huntingtin-interacting protein K	1	208.7	234.92
LOC116917412	39S ribosomal protein L16, mitochondrial	1	408.89	458.48
LOC116917415	RRP15-like protein	2	118.35	146.8
LOC116917418	G patch domain-containing protein 3	1	108.09	122.86
LOC116917419	28S ribosomal protein S29, mitochondrial	3	732.35	778.97
LOC116917421	tetratricopeptide repeat protein 9C	2	168.55	225.45
LOC116917421_LOC116917420	NA	1	34.6	38.76
LOC116917422	uncharacterized LOC116917422	5	197.95	162.27
LOC116917423	probable rhodanese domain-containing dual specificity protein phosphatase	4	420.52	268.74
LOC116917425	doublesex- and mab-3-related transcription factor A2	1	22.28	27.11
LOC116917426	glycogen debranching enzyme	3	1329.99	1116.06
LOC116917427	traB domain-containing protein	3	632.22	571.58
LOC116917435	vigilin	17	12811.3	11540.3
LOC116917436	receptor-type tyrosine-protein phosphatase N2	1	154.44	88.09
LOC116917446	elongation factor-like GTPase 1	5	852.71	884.73
LOC116917451	meiosis regulator and mRNA stability factor 1	4	285.08	324.24
LOC116917458	E3 ubiquitin-protein ligase synoviolin B	3	368.16	289.29
LOC116917459	BTB/POZ domain-containing protein 9	7	559.7	444.35
LOC116917460	homeobox protein unc-42	1	37.58	23.47
LOC116917462	39S ribosomal protein L49, mitochondrial	1	217.52	298.11
LOC116917463	calcineurin subunit B type 2	1	592.91	688.46
LOC116917467	uncharacterized LOC116917467	1	35.52	46.89
LOC116917469	ATP-binding cassette sub-family D member 3	2	1157.32	1188.35
LOC116917470	pleckstrin homology domain-containing family F member 2	4	218.83	333.86
LOC116917471	structure-specific endonuclease subunit slx1	1	59.6	76.35
LOC116917472	sex-lethal homolog	4	1991.99	2323.07
LOC116917473	TLC domain-containing protein 2	2	252.08	322.69
LOC116917481	ATP-dependent RNA helicase DHX30	6	572	446.31
LOC116917483	homocysteine-responsive endoplasmic reticulum-resident ubiquitin-like domain member 2 protein	5	378.71	349.92
LOC116917484	RAB11-binding protein RELCH homolog	1	76.1	55.8
LOC116917485	nucleoside diphosphate-linked moiety X motif 19	2	200.8	230.48
LOC116917487	uncharacterized LOC116917487	4	1268.71	4600.86
LOC116917490	regulator of G-protein signaling 12	2	452.13	478.92
LOC116917491	protein RRP5 homolog	2	810	829.74
LOC116917492	sushi, von Willebrand factor type A, EGF and pentraxin domain-containing protein 1	1	142.92	91.95
LOC116917493	NA	2	232.95	202.59
LOC116917494	uncharacterized LOC116917494	2	161.84	570.49
LOC116917495	actin-binding LIM protein 1	4	2467.64	1993.8
LOC116917496	annulin	5	1860.58	833.42
LOC116917497	far upstream element-binding protein 1	16	2159.19	1883.64
LOC116917498	zinc finger protein 383	2	69.63	83.47
LOC116917499	uncharacterized LOC116917499	10	545.46	600.98
LOC116917500	facilitated trehalose transporter Tret1-2 homolog	1	223.56	258.49
LOC116917501	transmembrane protein 8B	10	224.05	226.49
LOC116917502	zinc finger C2HC domain-containing protein 1A	3	322.27	209.86
LOC116917503	B-cell linker protein	3	128.94	127.47
LOC116917504	zinc finger protein 135	2	181.02	163.16
LOC116917504_LOC116917490	NA	1	75.77	113.04
LOC116917506	transcription factor SPT20 homolog	1	172.83	197.8
LOC116917507	steroidogenic acute regulatory protein-like	7	665.78	689.07
LOC116917508	uncharacterized LOC116917508	2	353.78	252.94
LOC116917509	NA	1	427.14	432.93
LOC116917510	mannose-1-phosphate guanyltransferase alpha	4	363.96	433.57
LOC116917511	DNA primase small subunit	1	41.41	54.24
LOC116917512	3'-5' exoribonuclease 1	2	127.66	151.2
LOC116917513	heparin sulfate O-sulfotransferase	1	83.32	109.04
LOC116917513_LOC116917496	NA	1	222.14	59.09
LOC116917514	uncharacterized LOC116917514	1	32.85	42.45
LOC116917515	ubiquitin carboxyl-terminal hydrolase isozyme L5	1	382.8	598.81
LOC116917516	zinc finger protein 813	1	220.31	235.35
LOC116917518	ATP synthase subunit e, mitochondrial	1	1094.69	1186.47
LOC116917518_LOC116917505	NA	1	37.6	28.38
LOC116917528	bromodomain-containing protein 7	3	385.02	419.49
LOC116917531	NA	6	436.27	391.32
LOC116917535	geranylgeranyl transferase type-2 subunit alpha	1	128.19	148.24
LOC116917537	adenine phosphoribosyltransferase	1	422.2	557.67
LOC116917540	tudor domain-containing protein 7	5	355.83	382.97
LOC116917541	glutamine synthetase	1	1155.8	699.64
LOC116917542	NA	2	206.29	240.26
LOC116917543	putative peptidyl-prolyl cis-trans isomerase dodo	1	497.18	636.01
LOC116917544	F-box/LRR-repeat protein 6	1	108.02	111.51
LOC116917547	piwi-like protein Siwi	1	56.55	62.1
LOC116917549	NA	5	6749.72	6190.9
LOC116917550	cytochrome b-c1 complex subunit Rieske, mitochondrial	2	1609.95	1707.34
LOC116917553	uncharacterized LOC116917553	1	414.89	457.3
LOC116917554	uncharacterized LOC116917554	1	42.31	74.02
LOC116917558	neurobeachin	6	1555.29	1421.54
LOC116917559	NA	3	471.48	477.38
LOC116917560	protein mab-21	2	544.79	501.65
LOC116917562	ribosome-binding protein 1	1	9.88	15.11
LOC116917563	protein HGH1 homolog	1	124.69	176.24
LOC116917564	transaldolase	4	1125.38	1212.25
LOC116917565	mitochondrial import inner membrane translocase subunit Tim22	2	202.42	250.9
LOC116917568	uncharacterized LOC116917568	1	1721.13	2294.05
LOC116917569	uncharacterized LOC116917569	1	838.4	770.25
LOC116917570	uncharacterized LOC116917570	1	57.53	57.14
LOC116917573	ras-related protein Rab-23	2	349.84	218.45
LOC116917574	transmembrane 9 superfamily member 4	6	1035.55	998.37
LOC116917575	ubiquitin carboxyl-terminal hydrolase 14	3	676.34	841.95
LOC116917580	COP9 signalosome complex subunit 7b	1	273.96	332.94
LOC116917581	cohesin subunit SA-1	5	1352.31	1427.87
LOC116917582	elongation of very long chain fatty acids protein	5	176.08	2787.96
LOC116917585	inositol-trisphosphate 3-kinase C	6	897.26	865.61
LOC116917591	uncharacterized LOC116917591	2	1123.9	1273.18
LOC116917593	uncharacterized LOC116917593	1	18.13	21.81
LOC116917597	TBC1 domain family member 13	2	115.39	123.29
LOC116917601	homeotic protein female sterile	1	354.08	355.43
LOC116917604	voltage-dependent L-type calcium channel subunit beta-1	3	150.58	118.27
LOC116917605	NA	9	1061.01	996.52
LOC116917606	uncharacterized LOC116917606	2	215	241.67
LOC116917611	oxysterols receptor LXR-alpha	2	290.16	211.08
LOC116917612	vitamin D3 receptor	6	1221.3	931.3
LOC116917616	NA	3	301.01	286.76
LOC116917617	solute carrier organic anion transporter family member 74D	3	381.69	295.75
LOC116917619	epidermal growth factor-like protein 7	3	708.48	386.93
LOC116917620	tyrosyl-DNA phosphodiesterase 2	1	83.41	95.51
LOC116917620_LOC116917617	NA	1	48.59	54.25
LOC116917626	kinesin-like protein KIF2A	2	55.65	51.09
LOC116917627	GATOR complex protein NPRL3	3	132.26	141.21
LOC116917628	leucine-rich repeats and immunoglobulin-like domains protein 1	3	221.67	181.03
LOC116917629	uncharacterized LOC116917629	2	106.23	136.98
LOC116917633	putative mediator of RNA polymerase II transcription subunit 12	1	101.24	2014.73
LOC116917634	H(+)/Cl(-) exchange transporter 3	5	325.49	299.33
LOC116917635	NA	3	2580.24	2637.51
LOC116917637	nocturnin	3	181.35	183.82
LOC116917639	S phase cyclin A-associated protein in the endoplasmic reticulum	4	244.37	171.17
LOC116917643	NA	1	147.31	200.41
LOC116917647	inactive tyrosine-protein kinase transmembrane receptor ROR1	4	1274.33	1093.22
LOC116917648	exosome RNA helicase MTR4	4	641.45	723.12
LOC116917649	adiponectin receptor protein	4	679.29	677.15
LOC116917651	protein abrupt	2	840.29	776.41
LOC116917654	DNA ligase 1	8	575.3	617.6
LOC116917655	tripartite motif-containing protein 2	3	2865.24	3858.94
LOC116917657	acyl-CoA-binding protein homolog	1	468.74	570.5
LOC116917658	sodium-coupled monocarboxylate transporter 1	1	31	70
LOC116917659	NA	1	541.93	658.69
LOC116917660	obg-like ATPase 1	1	178.28	209.89
LOC116917661	pregnancy zone protein	4	2077.31	2009.29
LOC116917662	la-related protein 1B	2	901.39	803.96
LOC116917663	uncharacterized LOC116917663	4	238.67	257.53
LOC116917664	uncharacterized LOC116917664	2	41.07	45.47
LOC116917665	rho GTPase-activating protein 1	6	330.66	338.33
LOC116917666	uncharacterized LOC116917666	3	40.74	42.01
LOC116917668	obg-like ATPase 1	5	1496.19	1898.7
LOC116917669	tumor susceptibility gene 101 protein	2	400.89	383.96
LOC116917671	60S ribosomal protein L9	1	6109.69	8064.5
LOC116917673	coenzyme Q-binding protein COQ10 homolog A, mitochondrial	1	22.37	15.05
LOC116917676	long-chain fatty acid transport protein 4	12	2898.45	3331.78
LOC116917677	ATP-dependent RNA helicase DEAH12, chloroplastic	1	62.94	40.13
LOC116917679	roquin-1	4	953.55	896.3
LOC116917680	signal recognition particle subunit SRP68	10	9934.93	7539.99
LOC116917681	septin-7	13	1267.42	1131.3
LOC116917682	anoctamin-10	2	304.53	329.78
LOC116917683	protein TRC8 homolog	6	507.69	614.85
LOC116917684	protein Fe65 homolog	5	850.49	741.38
LOC116917685	cell division cycle protein 16 homolog	4	112.56	147.38
LOC116917686	endoplasmic reticulum chaperone BiP	7	10567.1	8885.56
LOC116917687	protein FAM102A	1	496.87	431.46
LOC116917688_LOC116917682	NA	1	60.06	63.11
LOC116917689	uncharacterized LOC116917689	3	77.39	45.92
LOC116917690	tubulin alpha-1 chain	5	7556.08	9300.41
LOC116917691	C-terminal-binding protein	4	1305.84	1562.32
LOC116917692	E3 ubiquitin-protein transferase MAEA	3	433.93	482.56
LOC116917695	tRNA N(3)-methylcytidine methyltransferase METTL6	9	907.42	848.48
LOC116917701	uncharacterized LOC116917701	7	797.4	1170.64
LOC116917702	uncharacterized LOC116917702	6	304.69	320.12
LOC116917705	receptor-type guanylate cyclase Gyc76C	1	98.14	93.59
LOC116917706	protein shifted	1	160.98	101.69
LOC116917707	5-demethoxyubiquinone hydroxylase, mitochondrial	1	110.57	117.57
LOC116917708	pumilio homolog 2	6	1094.38	944.89
LOC116917711	extracellular signal-regulated kinase 2	3	334.4	378.1
LOC116917712	ras-related protein Rab-2	3	665.42	722.6
LOC116917715	breast cancer anti-estrogen resistance protein 3 homolog	4	375.19	300.8
LOC116917716	BRD4-interacting chromatin-remodeling complex-associated protein	4	192.57	818.35
LOC116917717	leucine-rich repeats and immunoglobulin-like domains protein 3	4	551.75	553.82
LOC116917718	CLK4-associating serine/arginine rich protein	7	238.03	264.47
LOC116917723	sorting nexin-13	9	612.09	581.49
LOC116917725	uncharacterized LOC116917725	1	52.39	36.75
LOC116917728	pre-mRNA 3'-end-processing factor FIP1	1	215.57	244.08
LOC116917733	protein CLEC16A homolog	6	286.41	263.74
LOC116917734	ATP-dependent (S)-NAD(P)H-hydrate dehydratase	2	101.42	122.09
LOC116917735	centrosomal protein of 164 kDa	2	190.56	157.58
LOC116917737	translocon-associated protein subunit beta	2	2181.06	3024.66
LOC116917749	eukaryotic translation initiation factor 2A	1	512.52	535.07
LOC116917750	MFS-type transporter SLC18B1	3	92.44	101.16
LOC116917753	neuroligin-4, X-linked	1	42.01	31.27
LOC116917755	neuroligin-4, X-linked	2	235.77	180.69
LOC116917760	protein farnesyltransferase subunit beta	2	128.16	162.69
LOC116917761	thrombospondin type-1 domain-containing protein 4	1	455.18	392.21
LOC116917763	D-3-phosphoglycerate dehydrogenase	4	583.7	727.1
LOC116917764	pre-mRNA-splicing factor syf1 homolog	2	631.95	642.89
LOC116917765	uncharacterized LOC116917765	3	61.54	51.08
LOC116917766	serine/threonine-protein kinase par-1	3	383.26	186.83
LOC116917769	reversion-inducing cysteine-rich protein with Kazal motifs	1	145.78	171.28
LOC116917770	mitotic spindle assembly checkpoint protein MAD2B	1	27.06	41.96
LOC116917772	ubiquitin carboxyl-terminal hydrolase 36	4	223.1	170.31
LOC116917776	E3 ubiquitin-protein ligase AMFR	5	202.3	166.96
LOC116917777	tRNA pseudouridine(38/39) synthase	3	176.67	237.28
LOC116917779	claspin	1	173.27	183.51
LOC116917783	vacuolar protein sorting-associated protein 54	2	347.26	303.34
LOC116917792	tectonin beta-propeller repeat-containing protein 2	3	250.63	227.54
LOC116917793	uncharacterized LOC116917793	1	101.77	125.17
LOC116917795	MAP/microtubule affinity-regulating kinase 3-like	6	981.57	967.8
LOC116917798	protein Son	3	141.52	117.47
LOC116917799	microtubule-associated serine/threonine-protein kinase 3	3	43.26	26.87
LOC116917800	coiled-coil domain-containing protein 66	1	13.19	12.68
LOC116917801	serine/threonine-protein kinase RIO1	3	253.27	261.53
LOC116917802	uncharacterized LOC116917802	2	37.62	31.08
LOC116917806	coilin	1	74.82	68.4
LOC116917807	UDP-GlcNAc:betaGal beta-1,3-N-acetylglucosaminyltransferase-like protein 1	1	69.74	68.5
LOC116917809	uncharacterized LOC116917809	2	20.4	23.74
LOC116917810	membrane-bound transcription factor site-1 protease	1	373.33	394.41
LOC116917812	nuclear pore complex protein Nup160	2	587.93	602.38
LOC116917815	nephrin	4	113.24	85.25
LOC116917817	beta-arrestin-2	3	653.18	591.4
LOC116917818	midnolin homolog	3	1533.83	1368.58
LOC116917819	amyloid-beta-like protein	3	3040.65	2775.55
LOC116917820	protein bicaudal C homolog 1	1	19.84	23.08
LOC116917825	interaptin	1	70.04	63.74
LOC116917829	phosphofurin acidic cluster sorting protein 2	3	518.51	422.82
LOC116917832	cAMP-specific 3',5'-cyclic phosphodiesterase	1	125.04	83.29
LOC116917833	alpha,alpha-trehalose-phosphate synthase [UDP-forming] 2	1	733.44	893.27
LOC116917835	putative glycerol kinase 5	10	536.99	857.7
LOC116917836	uncharacterized LOC116917836	1	99.66	108.47
LOC116917839	cyclin-dependent kinase-like 4	4	112.75	104.23
LOC116917842	store-operated calcium entry regulator STIMATE	2	157.84	208.8
LOC116917843	uncharacterized LOC116917843	1	295.89	176.11
LOC116917847	U7 snRNA-associated Sm-like protein LSm10	1	16.25	12.17
LOC116917853	uncharacterized LOC116917853	5	398.52	391.97
LOC116917854	protein 4.1 homolog	8	1309.96	1235.65
LOC116917855	calcium-transporting ATPase sarcoplasmic/endoplasmic reticulum type	9	2776.8	1850.13
LOC116917856	propionyl-CoA carboxylase alpha chain, mitochondrial	6	1045.47	975.75
LOC116917857	ATP-binding cassette sub-family F member 2	3	1127.52	1031.12
LOC116917858	MTRF1L release factor glutamine methyltransferase	2	128.92	145.86
LOC116917861	forkhead box protein K2	2	277.06	335.57
LOC116917862	putative FERM domain-containing protein FRMD8P1	3	260.91	246.66
LOC116917864	TATA element modulatory factor	2	296.7	186.36
LOC116917865	UDP-N-acetylhexosamine pyrophosphorylase	7	897.04	676.53
LOC116917869	cofilin/actin-depolymerizing factor homolog	1	115.03	51.76
LOC116917873	uncharacterized LOC116917873	3	131.07	177.16
LOC116917875	serine/threonine-protein kinase 17B	4	197.93	151.67
LOC116917878	meckelin-like	1	22.96	16.87
LOC116917879	uncharacterized LOC116917879	3	114.15	111.62
LOC116917883	uncharacterized LOC116917883	5	232.74	204.27
LOC116917890	methionine aminopeptidase 2	4	924.32	857.48
LOC116917892	2,4-dienoyl-CoA reductase [(3E)-enoyl-CoA-producing], mitochondrial	2	465.5	551.58
LOC116917895	leucine-rich repeat flightless-interacting protein 2	10	528.31	482.37
LOC116917896	transcription initiation factor TFIID subunit 6	2	349.45	326.57
LOC116917898	golgin-45	2	198.05	155.35
LOC116917903	nucleoporin SEH1	5	429.53	501.22
LOC116917904	histone-lysine N-methyltransferase, H3 lysine-79 specific	1	113.45	92.29
LOC116917905	tau-tubulin kinase homolog Asator	4	443.47	326.86
LOC116917906	3'-5' RNA helicase YTHDC2	2	302.07	280.01
LOC116917907	plasma membrane calcium-transporting ATPase 3	5	2034.23	1839.29
LOC116917908	papilin	2	741.71	383
LOC116917909	telomerase reverse transcriptase	1	53.02	58.18
LOC116917910	ubiquitin-protein ligase E3B	1	381.6	364.96
LOC116917911	probable cytochrome P450 12a4, mitochondrial	3	188.19	182.6
LOC116917912	peroxisome assembly factor 2	3	258.43	284.03
LOC116917913	sodium/hydrogen exchanger 7	6	400.18	437.63
LOC116917914	uncharacterized LOC116917914	2	105.72	122.48
LOC116917915	nucleoporin GLE1	2	162.28	164.92
LOC116917916	mucin-2	1	26.06	18.03
LOC116917917	thymidylate kinase	1	69.24	66.1
LOC116917918	probable serine/threonine-protein kinase yakA	2	682.9	526.38
LOC116917919	probable serine/threonine-protein kinase nek3	3	20.63	870.41
LOC116917920	transforming growth factor-beta-induced protein ig-h3	4	294.64	117.6
LOC116917921	actin-related protein 8	1	150.75	161.13
LOC116917922	pollen-specific leucine-rich repeat extensin-like protein 2	2	270.41	128.86
LOC116917923	la-related protein 7	1	76.75	90.49
LOC116917925	arrestin domain-containing protein 2	1	92.11	73.81
LOC116917926	acid ceramidase	2	229.19	269.48
LOC116917927	RNA-binding protein cabeza	6	439.91	454.98
LOC116917928	UDP-glucuronic acid decarboxylase 1	3	235.27	284.21
LOC116917930	hydroxyacid oxidase 1	2	96.85	208.87
LOC116917932	S-adenosylmethionine mitochondrial carrier protein	4	145.02	143.24
LOC116917935	ras-related protein Rab-4B	2	93.55	80.77
LOC116917936	DNA replication complex GINS protein SLD5	1	20.72	30.46
LOC116917938	uncharacterized LOC116917938	2	272.32	289.83
LOC116917939	TGF-beta-activated kinase 1 and MAP3K7-binding protein 1	2	91.74	100.13
LOC116917940	actin-associated protein FAM107A	2	432.01	385.54
LOC116917941	uncharacterized LOC116917941	1	74.23	78.17
LOC116917952	DNA topoisomerase 2-binding protein 1	1	666.27	661.05
LOC116917953	ubiquitin carboxyl-terminal hydrolase 10	5	7228.26	11915.1
LOC116917954	Golgi resident protein GCP60	5	448.43	431.89
LOC116917955	retinol dehydrogenase 12	2	95.84	102.7
LOC116917957	structural maintenance of chromosomes protein 3	5	601.19	621.73
LOC116917958	uncharacterized LOC116917958	1	5.46	22.09
LOC116917959	conserved oligomeric Golgi complex subunit 7	4	403.21	366.5
LOC116917960	phosphatidylinositide phosphatase SAC2	1	428.85	372.34
LOC116917963	sphingomyelin phosphodiesterase	1	53.68	55.02
LOC116917964	protein hu-li tai shao	18	3537.3	3097.73
LOC116917966	actin-interacting protein 1	5	677.99	654.62
LOC116917968	innexin inx2	2	549.09	668.38
LOC116917968_LOC116917969	NA	1	8.87	33.39
LOC116917969_LOC116917968	NA	1	766.51	1030.66
LOC116917971	neural/ectodermal development factor IMP-L2	1	63.96	59.28
LOC116917972	tetratricopeptide repeat protein 1	1	95.09	104.21
LOC116917975	uncharacterized LOC116917975	3	294.2	280.42
LOC116917980	uncharacterized LOC116917980	2	723.79	834.13
LOC116917981	eEF1A lysine and N-terminal methyltransferase	2	211.56	249.54
LOC116917982	uncharacterized LOC116917982	1	45.27	26.34
LOC116917987	bestrophin-4	3	341.24	293.88
LOC116917988	bestrophin-2	1	15.06	11.39
LOC116917989	arylalkylamine N-acetyltransferase 1	1	46.01	28.61
LOC116917989_LOC116917988	NA	1	39.48	27
LOC116917994	uncharacterized LOC116917994	1	39.73	25.66
LOC116917995	T-box transcription factor TBX10	4	342.1	250.88
LOC116917996	cordon-bleu protein-like 1	5	764.58	551.35
LOC116917998	uncharacterized LOC116917998	1	16.43	18.79
LOC116917999	muscle M-line assembly protein unc-89	2	48.9	30.45
LOC116918000	T-complex protein 1 subunit alpha	5	2935.87	3489.4
LOC116918001	PAT complex subunit CCDC47	1	1266.14	1404.97
LOC116918004	saccharopine dehydrogenase-like oxidoreductase	8	506.72	611.68
LOC116918008	bestrophin-4	8	480.35	296.63
LOC116918010	X-box-binding protein 1	2	780.06	387
LOC116918011	bestrophin-4	2	57.21	45.55
LOC116918016	myosin-VIIa	3	2130.16	1622.08
LOC116918017	dedicator of cytokinesis protein 9	2	973.44	765.67
LOC116918018	uncharacterized LOC116918018	7	3756.74	4595.53
LOC116918019	DNA polymerase alpha catalytic subunit	2	246.66	263.61
LOC116918020	zinc finger protein 551	4	159.94	157.04
LOC116918020_LOC116918022	NA	1	23.37	41.66
LOC116918021	WD repeat-containing protein 91	5	307.41	342.46
LOC116918022	gastrula zinc finger protein XlCGF71.1	1	118.16	117.01
LOC116918023	osteoclast-stimulating factor 1	2	246.61	296.33
LOC116918024	ER membrane protein complex subunit 4	1	249.21	330.9
LOC116918028	zinc finger protein 16	1	11.42	11.16
LOC116918035	major facilitator superfamily domain-containing protein 12	5	251.27	278.24
LOC116918038	homeobox protein aristaless	3	255.53	230.54
LOC116918039	uncharacterized LOC116918039	1	238.19	307.23
LOC116918040	leucine-zipper-like transcriptional regulator 1	5	246.3	222.15
LOC116918043	uncharacterized LOC116918043	4	244.68	228.27
LOC116918045	glutathione S-transferase LANCL1	2	89.31	124.51
LOC116918046	OTU domain-containing protein 3	3	152.47	141.47
LOC116918048	chromodomain-helicase-DNA-binding protein 7	1	629.27	493.24
LOC116918050	protein argonaute-2	5	2319.26	2304.76
LOC116918053	F-box/WD repeat-containing protein 5	3	335.71	280.58
LOC116918055	alkylglycerol monooxygenase	1	40.45	34.25
LOC116918056	abhydrolase domain-containing protein 2	3	339.38	299.46
LOC116918057	uncharacterized LOC116918057	1	90.53	61.47
LOC116918059	26S proteasome non-ATPase regulatory subunit 14	2	859.37	1062.52
LOC116918060	probable thiopurine S-methyltransferase	1	772.77	1020.15
LOC116918061	tumor protein D54	7	1500	1412.48
LOC116918064	ATPase inhibitor, mitochondrial	1	1749.29	1768.84
LOC116918069	box A-binding factor	2	358.21	353.39
LOC116918070	transcription factor GATA-4	2	186.3	200.62
LOC116918077	C-type lectin domain family 4 member K	1	13.57	27.98
LOC116918078	estradiol 17-beta-dehydrogenase 8	1	273.98	287.68
LOC116918078_LOC116918080	NA	2	118.61	138.12
LOC116918083	high affinity cationic amino acid transporter 1	1	60.21	18.06
LOC116918131	ubiquitin-conjugating enzyme E2-17 kDa	1	851.97	1284.9
LOC116918135	zinc finger protein 225	3	189.53	263.77
LOC116918137	acid sphingomyelinase-like phosphodiesterase 3b	2	68.38	36.31
LOC116918138	calcitonin gene-related peptide type 1 receptor	1	34.63	27.85
LOC116918140	RCC1 and BTB domain-containing protein 1	3	199.02	181.77
LOC116918141	serologically defined colon cancer antigen 8	3	158.81	146.43
LOC116918144	carbonic anhydrase-related protein 10	3	77.85	73.5
LOC116918146	EKC/KEOPS complex subunit Tprkb-like	2	235.12	321.16
LOC116918147	transcription factor HES-1	1	206.92	240.31
LOC116918153	uncharacterized LOC116918153	1	12.63	18.35
LOC116918158	uncharacterized LOC116918158	2	694.4	703.72
LOC116918159	GRB10-interacting GYF protein 2	3	527.23	565.46
LOC116918162	protein dimmed	1	61.96	49.57
LOC116918163	bumetanide-sensitive sodium-(potassium)-chloride cotransporter	1	111.12	45.13
LOC116918164	CCAAT/enhancer-binding protein zeta	3	761.78	817.75
LOC116918165	uncharacterized LOC116918165	7	668.71	527.95
LOC116918166	acetylcholine receptor subunit alpha-L1	1	26.87	15.3
LOC116918167	hormone-sensitive lipase	2	195.48	206.09
LOC116918168	FGGY carbohydrate kinase domain-containing protein	2	255.74	219.9
LOC116918169	UDP-glucuronosyltransferase 2B14	5	218.36	426.86
LOC116918170	probable tRNA N6-adenosine threonylcarbamoyltransferase, mitochondrial	2	59.07	60.36
LOC116918176	ras-related protein Rab-18	2	281.13	356.29
LOC116918177	co-chaperone protein daf-41	2	1628.21	1964.24
LOC116918185	uncharacterized LOC116918185	3	28992.9	16183.3
LOC116918191	transforming growth factor-beta-induced protein ig-h3	1	373.88	121.1
LOC116918193	transforming growth factor-beta-induced protein ig-h3	1	69.57	66.22
LOC116918203	uncharacterized LOC116918203	1	1093.55	723.11
LOC116918204	KICSTOR complex protein SZT2	2	605.37	508.53
LOC116918205	phosphatidylinositol 4,5-bisphosphate 3-kinase catalytic subunit	3	334.58	309.7
LOC116918206	phosphatidylinositol 4,5-bisphosphate 3-kinase catalytic subunit	6	449.09	423.93
LOC116918209	CAP-Gly domain-containing linker protein 1	3	1028.77	610.99
LOC116918216	coiled-coil domain-containing protein 25	1	90.25	91.39
LOC116918217	uncharacterized LOC116918217	2	414.36	395.88
LOC116918218	probable ATP-dependent RNA helicase DDX28	1	296.38	326.12
LOC116918219_LOC116918218	NA	3	252.77	240.76
LOC116918220	peroxiredoxin-6	2	449.31	567.58
LOC116918221	enhancer of rudimentary homolog	1	186.75	268.58
LOC116918222	DNA-directed RNA polymerase I subunit RPA2	3	588.73	648.4
LOC116918223	PAS domain-containing serine/threonine-protein kinase	3	134.67	173.29
LOC116918224	probable ATP-dependent RNA helicase DDX27	1	407.08	394.36
LOC116918225	ATP-dependent zinc metalloprotease YME1L	8	1177.7	1159.97
LOC116918226	choline transporter-like protein 1	3	126.73	91.22
LOC116918227	cationic amino acid transporter 2	5	186.33	240.93
LOC116918229	potassium channel subfamily K member 3	8	524.29	536.79
LOC116918230_LOC116918237	NA	3	789.19	803.1
LOC116918231	serine palmitoyltransferase 1	3	428.42	470.56
LOC116918233	leucine-rich repeat protein 1	1	41.4	54.83
LOC116918234	enoyl-CoA delta isomerase 2	1	644.67	677.44
LOC116918236	uncharacterized LOC116918236	1	55.23	71.02
LOC116918237	ras-related protein Ral-a	3	297.32	368.62
LOC116918239	menin-like	8	559.49	605.46
LOC116918240	uncharacterized LOC116918240	1	43.85	52.44
LOC116918245	IDLSRF-like peptide	1	26.14	18.03
LOC116918246	serine/threonine-protein kinase VRK1	4	236.86	238.72
LOC116918247	ribosome biogenesis protein NSA2 homolog	6	9128.15	11153.3
LOC116918248	ATP synthase subunit s, mitochondrial	2	39.15	58.41
LOC116918249	telomere-associated protein RIF1	2	372.38	296.92
LOC116918250	E3 ubiquitin-protein ligase UBR2	1	849.95	739.44
LOC116918251	uncharacterized LOC116918251	2	241.54	273.55
LOC116918253	tRNA-specific adenosine deaminase 1	1	61.98	75.08
LOC116918255	splicing factor U2AF 35 kDa subunit	1	696.97	901.75
LOC116918257	protein C3orf33 homolog	1	21.56	27.41
LOC116918258	5-oxoprolinase	1	576.73	464.53
LOC116918260	ecdysone receptor	4	2748.32	2001.86
LOC116918261	serine/threonine-protein kinase CST20	5	1295.2	984.43
LOC116918262	myc protein	3	806.86	860.78
LOC116918263	WAS/WASL-interacting protein family member 3	3	118.06	119.62
LOC116918264	26S proteasome regulatory subunit 8	4	1731.35	2191.82
LOC116918265	39S ribosomal protein L3, mitochondrial	2	617.02	636.04
LOC116918279	diuretic hormone receptor	1	36.24	23.85
LOC116918282	endoribonuclease Dicer	1	360.07	349.77
LOC116918282_LOC116918283	NA	1	48.65	22.54
LOC116918284	guanylate cyclase 32E	1	68.17	85.53
LOC116918285	enhancer of mRNA-decapping protein 4	5	708.06	739.51
LOC116918286	RNA helicase Mov10l1	2	135.82	147.91
LOC116918287	insulin-like peptide receptor	3	1194.33	1057.63
LOC116918288	protein SMG8	5	258.03	312.61
LOC116918289	dynein intermediate chain 3, ciliary	1	16.65	16.88
LOC116918290	uridine-cytidine kinase-like 1	6	337.54	345.11
LOC116918292	putative aminopeptidase W07G4.4	1	1403.36	1462.76
LOC116918293	la-related protein 6	1	143.04	168.64
LOC116918294	TBC1 domain family member 20	3	110.36	116.79
LOC116918295	peptidyl-prolyl cis-trans isomerase FKBP8	4	477	524.5
LOC116918296	insulin-like peptide receptor	2	785.95	649.28
LOC116918298	protein lifeguard 1	5	854.01	955.38
LOC116918300	ras-related protein Rab-10	3	370.09	460.81
LOC116918300_LOC116918292	NA	1	82.54	87.13
LOC116918301	isochorismatase domain-containing protein 2	1	87.83	99.53
LOC116918303	uncharacterized LOC116918303	1	56.69	72.62
LOC116918305	uncharacterized LOC116918305	2	269.73	305.15
LOC116918306	NA	3	1035.81	1036.55
LOC116918307	pancreas transcription factor 1 subunit alpha	1	8.53	7.25
LOC116918312	ADAMTS-like protein 1	3	920.3	898.91
LOC116918318	protein rolling stone	1	15.58	27.85
LOC116918319	SLIT-ROBO Rho GTPase-activating protein 1	10	1762.51	1866.65
LOC116918324	uncharacterized LOC116918324	3	217.43	88.18
LOC116918325	DNA excision repair protein ERCC-5	8	429.59	396.64
LOC116918327	protein patched	2	1119.43	1051.61
LOC116918328	tripeptidyl-peptidase 2	3	982.36	935.33
LOC116918330_LOC116918332	NA	1	90.8	103.55
LOC116918331	glutamate receptor ionotropic, kainate 2	1	451.23	337.2
LOC116918332	probable dimethyladenosine transferase	1	192.03	240.32
LOC116918334	septin homolog spn2-like	4	377.69	510.52
LOC116918334_LOC116918499	NA	6	496.1	531.3
LOC116918335	hexokinase type 2	4	798.21	654.26
LOC116918336	proline-rich protein 36	1	28.84	28.24
LOC116918338	uncharacterized protein DDB_G0285291	1	675.58	591.53
LOC116918345	uncharacterized LOC116918345	5	123.51	84.37
LOC116918347	ribosomal RNA processing protein 1 homolog A	8	636.28	731.58
LOC116918349	bestrophin-2	1	33.44	33.52
LOC116918350	uncharacterized LOC116918350	2	462.96	577.18
LOC116918351	uncharacterized LOC116918351	1	329.11	471.68
LOC116918353	uncharacterized LOC116918353	1	110.5	96.65
LOC116918354	cold shock domain-containing protein E1	1	777.09	725.55
LOC116918355	wolframin	2	309.93	339.75
LOC116918356	von Willebrand factor A domain-containing protein 5A	6	1221.72	1129.05
LOC116918358	ubiquitin-associated protein 1	4	161.15	174.74
LOC116918359	NA	1	477.26	437.29
LOC116918360	vacuolar fusion protein CCZ1 homolog	4	138.39	164.5
LOC116918361	S-phase kinase-associated protein 2	1	44.72	67.21
LOC116918362	peptide chain release factor 1-like, mitochondrial	2	142.42	120.32
LOC116918363	formylglycine-generating enzyme	4	197.92	202.5
LOC116918364	outer dense fiber protein 3	6	371.65	273.84
LOC116918366	acyl carrier protein, mitochondrial	1	1440.12	1714.88
LOC116918367	uncharacterized LOC116918367	2	213.56	236.76
LOC116918368	protein sidekick	1	137.33	73.76
LOC116918369	uncharacterized LOC116918369	3	297.39	217.61
LOC116918371	transmembrane protein 132C	1	304.22	333.47
LOC116918372	ADP-ribosylation factor-binding protein GGA1	4	205.91	175.03
LOC116918381	myb-binding protein 1A-like protein	2	917.26	1144.48
LOC116918387	protein flightless-1	4	781.37	702.79
LOC116918389	copper-transporting ATPase 1	4	909.21	811.98
LOC116918390	uncharacterized LOC116918390	5	312.54	299.57
LOC116918391	uncharacterized LOC116918391	4	189.21	201.36
LOC116918392	laccase	3	225.62	210.49
LOC116918392_LOC116918393	NA	1	74.61	145.48
LOC116918398	GDP-Man:Man(3)GlcNAc(2)-PP-Dol alpha-1,2-mannosyltransferase	3	204.66	198.11
LOC116918401	zinc finger CCHC domain-containing protein 10	1	142.96	171.54
LOC116918407	uncharacterized LOC116918407	3	151.16	201.68
LOC116918409	probable ATP-dependent RNA helicase DHX37	1	218.24	212.88
LOC116918413	ATP-binding cassette sub-family B member 6	4	534.94	619.61
LOC116918414	chondroitin sulfate glucuronyltransferase	5	468.53	520.01
LOC116918415	segment polarity protein dishevelled homolog DVL-3	6	752.31	741.28
LOC116918416	dnaJ homolog subfamily C member 1	1	174.87	174.73
LOC116918417	dolichyl-diphosphooligosaccharide--protein glycosyltransferase 48 kDa subunit	4	1787.22	1981.22
LOC116918418	RISC-loading complex subunit tarbp2	1	256.33	201.19
LOC116918420	bumetanide-sensitive sodium-(potassium)-chloride cotransporter	1	103.76	95.59
LOC116918421	uncharacterized LOC116918421	1	509.03	391.14
LOC116918424	ephrin type-B receptor 1-B	3	1662.45	1473.92
LOC116918426	transmembrane protein 177	4	321.32	360.62
LOC116918427	uncharacterized LOC116918427	1	86.44	85.07
LOC116918428	EEF1A lysine methyltransferase 4	2	46.34	64.31
LOC116918430	zinc finger CCHC-type and RNA-binding motif-containing protein 1	1	108.3	88.64
LOC116918434	uncharacterized LOC116918434	2	67.42	95.65
LOC116918439	lysosome-associated membrane glycoprotein 1	2	1158.75	1457.18
LOC116918440	F-actin-uncapping protein LRRC16A	6	807.02	746.4
LOC116918441	tyrosine-protein phosphatase non-receptor type 14-like	2	303.71	252.43
LOC116918442	transcription factor IIIB 90 kDa subunit-like	1	198.01	183.38
LOC116918443	succinate dehydrogenase [ubiquinone] iron-sulfur subunit, mitochondrial-like	3	1137.57	1272.09
LOC116918444	tRNA pseudouridine synthase A	2	154.28	147.78
LOC116918446	glucose-6-phosphate exchanger SLC37A2	1	463.31	406.7
LOC116918447	histone acetyltransferase KAT5	2	64.98	64.14
LOC116918448	serine/threonine-protein phosphatase 2A regulatory subunit B'' subunit gamma	1	36.93	46.76
LOC116918449	threonine aspartase 1	2	184.54	193.75
LOC116918450	arginine-hydroxylase NDUFAF5, mitochondrial	1	182.24	196.31
LOC116918451	transcription initiation factor IIA subunit 1	1	1483.29	1463.78
LOC116918452_LOC116918446	NA	2	313.91	256.99
LOC116918464	serine/arginine repetitive matrix protein 2	3	422.71	387.5
LOC116918465	ATP-dependent RNA helicase me31b	2	3649.48	4083.73
LOC116918466	28S ribosomal protein S2, mitochondrial	1	353.53	411.52
LOC116918468	integrator complex subunit 11	1	139.64	165.57
LOC116918469	serine/threonine-protein phosphatase 4 regulatory subunit 4	3	259.08	199.83
LOC116918470	uncharacterized LOC116918470	3	19.83	60.17
LOC116918473	uncharacterized LOC116918473	1	17.26	27.89
LOC116918475	uncharacterized LOC116918475	1	197.67	171.41
LOC116918476	uncharacterized LOC116918476	1	24	17.55
LOC116918478	fasciclin-3	7	2096.44	2219.44
LOC116918480	chitinase-3-like protein 2	1	46.87	46.1
LOC116918481	lachesin	3	379.29	446.42
LOC116918487	uncharacterized LOC116918487	1	225.39	177.4
LOC116918488	uncharacterized LOC116918488	2	604.14	785.78
LOC116918489	HEAT repeat-containing protein 6	2	426.67	446.75
LOC116918491	E3 ubiquitin-protein ligase RBBP6	4	273.23	328.84
LOC116918491_LOC116918368	NA	5	3375.91	3055.62
LOC116918492	uncharacterized LOC116918492	2	750.15	663.24
LOC116918493	histone-lysine N-methyltransferase EZH2	15	1221.23	1257.64
LOC116918496	tubulin beta chain	2	1333.38	1722.35
LOC116918500	endoplasmic reticulum-Golgi intermediate compartment protein 2-like	2	407.11	471.43
LOC116918501	NA	6	192.88	188.2
LOC116918502	uncharacterized LOC116918502	4	157.41	150.28
LOC116918509	uncharacterized LOC116918509	1	45.92	54.5
LOC116918517	calcium permeable stress-gated cation channel 1	7	540.89	542.57
LOC116918517_LOC116918521	NA	1	39.41	71.05
LOC116918518	NA	6	624.65	581.04
LOC116918527	uncharacterized LOC116918527	4	343.58	278.69
LOC116918530	zinc finger protein 236	3	331.37	314.42
LOC116918531	nuclear factor 1 A-type	1	760.41	395.71
LOC116918532	vang-like protein 2	2	1144.99	822.93
LOC116918533	RNA-binding protein 42	1	135.76	158.05
LOC116918540	uncharacterized LOC116918540	1	21.94	5.53
LOC116918542	puromycin-sensitive aminopeptidase	4	562.03	656.44
LOC116918542_LOC116918945	NA	2	938.68	1046.19
LOC116918542_LOC123473927	NA	1	80.82	114.74
LOC116918550	active regulator of SIRT1-like	1	42.73	72.42
LOC116918561	GRIP and coiled-coil domain-containing protein 2	5	351.58	275.59
LOC116918562	digestive cysteine proteinase 2	2	1675.14	2019.17
LOC116918562_LOC116918564	NA	2	307.32	294.61
LOC116918563	cytochrome c oxidase assembly protein COX15 homolog	2	485.76	520.75
LOC116918564	SET and MYND domain-containing protein 5	5	197.33	271.33
LOC116918565	mortality factor 4-like protein 1	1	189.39	197.96
LOC116918566	probable 28S ribosomal protein S26, mitochondrial	1	230.47	212.26
LOC116918567	von Hippel-Lindau disease tumor suppressor	3	228.62	270.87
LOC116918569	tropomyosin	22	10999.9	7203.92
LOC116918570	metabotropic glutamate receptor 2	1	34.13	13.92
LOC116918583	NA	2	44.29	46.87
LOC116918596	5'-AMP-activated protein kinase subunit gamma-1	10	1412.19	1155.33
LOC116918597	protein IMPACT-A	2	150.39	167.29
LOC116918597_LOC116918596	NA	3	70.1	57.78
LOC116918599	E3 ubiquitin-protein ligase MIB1	4	427.36	419.38
LOC116918600	ectonucleotide pyrophosphatase/phosphodiesterase family member 3	1	223.79	219.23
LOC116918601	ectonucleotide pyrophosphatase/phosphodiesterase family member 3	2	133.13	71.99
LOC116918602	protein NEDD1	2	169.11	229.66
LOC116918603	uncharacterized LOC116918603	8	172.85	198.12
LOC116918604	uncharacterized LOC116918604	1	383.17	278.54
LOC116918610	NA	2	193.65	156.36
LOC116918613	phosrestin-2	1	38.82	10.63
LOC116918614	ER degradation-enhancing alpha-mannosidase-like protein 1	5	313.45	286.78
LOC116918615	deoxyribonuclease-2-alpha	4	292.15	367.93
LOC116918619	unconventional myosin-If	3	331.37	286.24
LOC116918620	uncharacterized LOC116918620	3	421.95	386.88
LOC116918621	uncharacterized LOC116918621	3	603.63	514.72
LOC116918622	hemocyte protein-glutamine gamma-glutamyltransferase	5	623.55	475.13
LOC116918623	neuronal acetylcholine receptor subunit alpha-10	1	20.06	12.23
LOC116918625	serine-rich adhesin for platelets	1	119.11	41.87
LOC116918652	uncharacterized LOC116918652	1	244.14	34.4
LOC116918659	uncharacterized LOC116918659	22	1277.09	1205.61
LOC116918660	eukaryotic translation initiation factor 3 subunit E	2	2138.07	2694.17
LOC116918661	protein-L-isoaspartate O-methyltransferase domain-containing protein 1	6	285.23	317.04
LOC116918664	26S proteasome non-ATPase regulatory subunit 7	1	689.93	781.2
LOC116918665	ribonuclease P protein subunit p30	5	193.61	217.09
LOC116918666	uncharacterized LOC116918666	4	279.34	230.33
LOC116918667	neprilysin-2	5	546.97	1832.4
LOC116918675	ATP-dependent helicase brm	3	989.67	895.86
LOC116918676	uncharacterized LOC116918676	2	148.71	186.36
LOC116918677	DEP domain-containing protein 1B	2	90.31	135.63
LOC116918678	epidermal growth factor receptor kinase substrate 8	6	1247.37	1062.17
LOC116918679	aminomethyltransferase, mitochondrial	2	637.79	598.41
LOC116918680	adenosine 3'-phospho 5'-phosphosulfate transporter 2	2	201	202.96
LOC116918681	dnaJ homolog subfamily C member 5	8	495.51	548.44
LOC116918682	uncharacterized LOC116918682	3	359.49	268.91
LOC116918690	transmembrane protein KIAA1109 homolog	2	338.97	301.27
LOC116918691_LOC116918690	NA	5	232.07	200.28
LOC116918692	NA	4	251.97	300.64
LOC116918693	polycomb group protein Psc	2	180.01	150.87
LOC116918697	EF-hand domain-containing protein D2 homolog	3	356.76	419.21
LOC116918700	enhancer of split m7 protein	1	285.84	376.61
LOC116918707	roundabout homolog 2	1	351.43	258.41
LOC116918708	SID1 transmembrane family member 1	1	57.71	39.24
LOC116918709	uncharacterized LOC116918709	1	25.97	20.06
LOC116918711	puff-specific protein Bx42	3	702.8	697.83
LOC116918713	activator of 90 kDa heat shock protein ATPase homolog 1	2	800.25	820.82
LOC116918714	CYFIP-related Rac1 interactor B	2	372.34	319.99
LOC116918715	uncharacterized LOC116918715	3	527.37	422.2
LOC116918718	kinesin-like protein KIF3B	4	669.2	587.15
LOC116918719	flavin reductase (NADPH)	3	174.23	169.52
LOC116918720	mediator of RNA polymerase II transcription subunit 10	1	108.45	146.35
LOC116918723_LOC116918717	NA	4	125.74	108.48
LOC116918728	uncharacterized LOC116918728	2	41.1	60.42
LOC116918733	son of sevenless homolog 2	2	248.86	268.02
LOC116918734	armadillo repeat-containing protein 10	3	65.66	70.07
LOC116918735	dr1-associated corepressor	3	273.17	343.69
LOC116918736	ATP-citrate synthase	5	4969.8	4923.69
LOC116918737	probable C-mannosyltransferase DPY19L1	1	185.18	191.14
LOC116918738	xenotropic and polytropic retrovirus receptor 1	4	351	369.4
LOC116918740	protein abrupt	3	204.2	173.27
LOC116918741	transcription factor YY2	7	512	523.07
LOC116918743	protein sll1483	1	363.12	233.67
LOC116918745	sodium/potassium-transporting ATPase subunit alpha-B	1	299.9	180.29
LOC116918746	proton channel OtopLc	1	25.06	17.29
LOC116918747	kinesin-like protein KIF12	1	27.13	32.27
LOC116918756	NA	1	38.98	35.42
LOC116918757	uncharacterized LOC116918757	2	187.06	57.84
LOC116918765	NADH dehydrogenase [ubiquinone] 1 alpha subcomplex assembly factor 2	1	57.84	76.11
LOC116918769	rho GTPase-activating protein 21	1	706	699.92
LOC116918770	ubiquitin carboxyl-terminal hydrolase 48	2	427.35	434.76
LOC116918772	zinc finger protein rotund	3	538.67	481.4
LOC116918773	elongator complex protein 5	1	66.83	78.46
LOC116918775	origin recognition complex subunit 3	2	130.18	167.2
LOC116918778	uncharacterized LOC116918778	1	109.33	76.44
LOC116918781	PDZ domain-containing protein 2	2	241.36	194.29
LOC116918782	biotin--protein ligase	6	409.34	367.4
LOC116918783	uncharacterized LOC116918783	2	71	89.77
LOC116918784	sulfotransferase 1E1	1	146.54	136.52
LOC116918785	sulfotransferase 1C3	1	158.26	196.99
LOC116918787	uncharacterized LOC116918787	2	210.11	177.68
LOC116918788	ionotropic receptor 93a	3	158.2	148.95
LOC116918789	trace amine-associated receptor 8c	3	53.09	34.82
LOC116918790	enhancer of mRNA-decapping protein 3	1	151.92	174.17
LOC116918791	KH homology domain-containing protein 4	3	126.83	123.91
LOC116918792	NADPH--cytochrome P450 reductase	6	681.48	589.92
LOC116918797	fibroblast growth factor receptor 2	2	1017.33	917.72
LOC116918801	pre-mRNA-splicing factor CWC22 homolog	6	1139.34	1254.79
LOC116918802	protein-S-isoprenylcysteine O-methyltransferase	1	171.97	201.07
LOC116918804	ubiquitin carboxyl-terminal hydrolase 24	5	2505.82	2399.38
LOC116918805	nucleolar MIF4G domain-containing protein 1	2	370.43	275.32
LOC116918806	craniofacial development protein 1	1	262.63	272.71
LOC116918815	DNA-directed RNA polymerase, mitochondrial	7	416.31	484.7
LOC116918816	solute carrier family 35 member F6	4	845.87	1157.76
LOC116918817	ankyrin repeat domain-containing protein 40	2	146.41	162.58
LOC116918817_LOC116918816	NA	2	24.6	34.24
LOC116918818	uncharacterized LOC116918818	7	505.27	568.95
LOC116918819	MAM and LDL-receptor class A domain-containing protein 1	6	277.4	240.91
LOC116918819_LOC116918820	NA	1	14.95	29.97
LOC116918820	vitamin D3 hydroxylase-associated protein	7	601.09	612.69
LOC116918821	alanine--glyoxylate aminotransferase 2, mitochondrial	6	950.56	669.27
LOC116918822	transmembrane protein 64	2	153.14	177.66
LOC116918823	methyltransferase-like protein 27	2	77.49	90.85
LOC116918826	A disintegrin and metalloproteinase with thrombospondin motifs 18	2	401	348.06
LOC116918828	uncharacterized transporter slc-17.2	2	78.69	95
LOC116918829	Fanconi anemia group I protein	4	180.76	202.4
LOC116918830	protein phosphatase 1G	4	405.1	461.4
LOC116918831	methyltransferase-like protein 25	2	306.15	341.51
LOC116918832	HIV Tat-specific factor 1 homolog	4	574.41	589.07
LOC116918834	F-box only protein 31	3	149.82	206.46
LOC116918835	neuroguidin	2	161.53	185.61
LOC116918839	protein MTO1 homolog, mitochondrial	3	186.88	168.08
LOC116918840	C-type lectin domain family 10 member A	2	110.25	74.19
LOC116918842	ubiquitin-like modifier-activating enzyme 1	9	4489.47	4586.27
LOC116918843	ubiquitin carboxyl-terminal hydrolase 28	1	61.98	89.64
LOC116918844	phenylalanine--tRNA ligase alpha subunit	10	1129.01	1234.54
LOC116918845	isocitrate dehydrogenase [NADP] cytoplasmic	3	1637.21	2452.82
LOC116918845_LOC116918844	NA	1	3.14	20.32
LOC116918846	protein YIPF1	6	1090.09	966.52
LOC116918847	eukaryotic translation initiation factor 5B	2	568.53	529.95
LOC116918848	nucleosome assembly protein 1-like 1-B	3	1390.72	2115.87
LOC116918849	dolichyl-phosphate beta-glucosyltransferase	2	391.05	456.71
LOC116918850	F-box only protein 8	1	300.75	307.45
LOC116918851_LOC116918852	NA	2	782.4	740.24
LOC116918853	NA	7	459.95	390.19
LOC116918854	ubiquitin carboxyl-terminal hydrolase 21	2	490.21	277
LOC116918855	cleft lip and palate transmembrane protein 1 homolog	4	1353.78	1612.99
LOC116918856	DNA-directed RNA polymerase III subunit RPC6	3	207.23	205.73
LOC116918857	tubulin-folding cofactor B	1	127.98	128.33
LOC116918858	uncharacterized LOC116918858	3	430.24	460.75
LOC116918859	protein LLP homolog	1	418.99	467.94
LOC116918865	F-box/LRR-repeat protein 21	2	59.44	53.43
LOC116918867	uncharacterized LOC116918867	1	61.62	52.7
LOC116918869	midasin	1	153.65	89.23
LOC116918870	MAGUK p55 subfamily member 7	4	186.04	180.21
LOC116918871	ATPase family AAA domain-containing protein 2	1	362.65	379.67
LOC116918872	peripheral plasma membrane protein CASK	5	986.74	980.38
LOC116918873	Krueppel homolog 1	5	707.51	909.34
LOC116918876	xylosyltransferase oxt	2	203.4	219.98
LOC116918877	protein ecdysoneless	2	234.97	165.13
LOC116918879	RNA-binding protein 28	3	212.31	280
LOC116918880	splicing factor U2AF 50 kDa subunit	6	1255.55	1351.5
LOC116918881	casein kinase I	3	826.53	962.72
LOC116918882	N-terminal Xaa-Pro-Lys N-methyltransferase 1-B	1	137.68	209.25
LOC116918885	protein PAT1 homolog 1	6	589.65	590.17
LOC116918886	poly(U)-binding-splicing factor half pint	9	922.49	922.89
LOC116918888	uncharacterized LOC116918888	1	22.18	15.78
LOC116918890	tubulin--tyrosine ligase-like protein 12	6	597.83	783.85
LOC116918892	tetraspanin-9	3	494.97	654.56
LOC116918893	uncharacterized LOC116918893	2	504.48	613.42
LOC116918898	rho guanine nucleotide exchange factor 10-like protein	2	692.05	692.78
LOC116918901	histone deacetylase 4	1	309.72	245.9
LOC116918906	vesicle-associated membrane protein 7	3	165.92	218.24
LOC116918907	ribosomal RNA-processing protein 8	1	172.93	187.42
LOC116918908	ATP-dependent DNA helicase DDX11	7	703.65	603.99
LOC116918909	delta-1-pyrroline-5-carboxylate dehydrogenase, mitochondrial	6	464.12	418.19
LOC116918910	phosducin-like protein 3	6	1033.03	1062.81
LOC116918913	GRAM domain-containing protein 4	2	140.91	60.02
LOC116918914	uncharacterized LOC116918914	3	305.55	147.04
LOC116918915	galactosylgalactosylxylosylprotein 3-beta-glucuronosyltransferase P	5	633.82	555.43
LOC116918924	glutamate receptor-interacting protein 2	2	517.45	445.05
LOC116918925	constitutive coactivator of PPAR-gamma-like protein 1	7	1114.65	1147.65
LOC116918928	uncharacterized LOC116918928	2	105.19	71.04
LOC116918929	cytochrome b5-related protein	1	53.82	28.79
LOC116918932	amphoterin-induced protein 3	1	156.69	146.39
LOC116918933	CAP-Gly domain-containing linker protein 4	3	318.85	326.26
LOC116918939	WD and tetratricopeptide repeats protein 1	4	257.66	280.83
LOC116918940	uncharacterized LOC116918940	5	149.07	100.25
LOC116918941	uncharacterized LOC116918941	1	41.51	45.99
LOC116918942	cleavage stimulation factor subunit 2	1	362.52	353.22
LOC116918946	uncharacterized protein C1orf50 homolog	1	212.08	289.91
LOC116918947	protein phosphatase 1 regulatory subunit 14C	3	571.39	611.01
LOC116918949	uncharacterized LOC116918949	3	610.89	996.34
LOC116918950	transcription factor SOX-11	1	579.49	661.6
LOC116918951	protein dachsous	1	3424.56	3063.61
LOC116918954	uncharacterized LOC116918954	1	139.56	138.43
LOC116918955	solute carrier family 15 member 4	7	203.37	201.98
LOC116918956	myocardin-related transcription factor A	1	372.44	317.71
LOC116918957	peroxisome biogenesis factor 1	1	125.29	118.81
LOC116918958	uncharacterized LOC116918958	1	57.12	56.87
LOC116918959	uncharacterized LOC116918959	4	255.72	212.58
LOC116918964	uncharacterized LOC116918964	1	32.29	14.35
LOC116918967	uncharacterized LOC116918967	7	2702.3	3302.01
LOC116918968	ras-related C3 botulinum toxin substrate 1	1	665.24	877.1
LOC116918970	putative ATP synthase subunit f, mitochondrial	1	1279.99	1512.44
LOC116918971	rap guanine nucleotide exchange factor 4	2	85.75	95.36
LOC116918972	ER membrane protein complex subunit 1	5	1518.41	1856.27
LOC116918973	uncharacterized LOC116918973	1	20.88	19.61
LOC116918974	BRCA1-associated RING domain protein 1	3	61.37	75.81
LOC116918976	alpha-(1,3)-fucosyltransferase C	2	147.95	143.88
LOC116918978	dnaJ homolog subfamily B member 6-A	5	856.84	866.26
LOC116918979	protein artemis	2	44.78	42.24
LOC116918982	retinal rod rhodopsin-sensitive cGMP 3',5'-cyclic phosphodiesterase subunit delta	1	196.36	211.95
LOC116918982_LOC116918971	NA	1	79.5	63.88
LOC116918983	GDP-fucose protein O-fucosyltransferase 1	2	152.87	205.04
LOC116918984	mannose-1-phosphate guanyltransferase beta	7	1096.48	843.94
LOC116918987	peroxisomal targeting signal 2 receptor	14	1021.09	997.5
LOC116918988	nucleoside diphosphate-linked moiety X motif 17	2	200.64	209.69
LOC116918989	uncharacterized LOC116918989	4	948.39	933.29
LOC116918990	STING ER exit protein	1	124.18	120.96
LOC116918993	paramyosin	3	217.54	248.23
LOC116918994	tectonin beta-propeller repeat-containing protein	8	422.87	406.42
LOC116918995	pre-mRNA 3' end processing protein WDR33	2	494.66	490.9
LOC116918996	gamma-tubulin complex component 3	2	196.09	175.77
LOC116918997	4-trimethylaminobutyraldehyde dehydrogenase A	6	255.93	301.12
LOC116918999	28S rRNA (cytosine-C(5))-methyltransferase	3	224.22	281.08
LOC116919000	inositol hexakisphosphate kinase 3	1	264.91	317.62
LOC116919002	uncharacterized LOC116919002	3	782.17	10196.7
LOC116919004	large subunit GTPase 1 homolog	1	265.41	300.9
LOC116919005	pachytene checkpoint protein 2 homolog	5	116.46	146.23
LOC116919006	chitooligosaccharidolytic beta-N-acetylglucosaminidase	1	240.72	167.1
LOC116919007	uncharacterized LOC116919007	3	42.19	54.48
LOC116919008	uncharacterized LOC116919008	3	185.4	165.79
LOC116919010	sorting nexin-14	2	11.8	21.36
LOC116919011_LOC116919010	NA	1	725.51	724.35
LOC116919013	centriolar coiled-coil protein of 110 kDa	1	138.51	150.73
LOC116919014	mucin-5AC	1	88.24	233.39
LOC116919016	THUMP domain-containing protein 1	1	172.48	232.33
LOC116919017	uncharacterized LOC116919017	1	268.72	355.47
LOC116919022	zinc finger protein GLI2	1	810.83	1444.21
LOC116919023	uncharacterized LOC116919023	1	14.93	18.58
LOC116919025_LOC116919027	NA	1	229.09	201.88
LOC116919026	glutathione hydrolase 7	1	290.35	319.3
LOC116919027	ragulator complex protein LAMTOR3-A	1	93.65	153.56
LOC116919028	ATP-binding cassette sub-family F member 3	1	475.83	456.94
LOC116919029	uncharacterized LOC116919029	3	207.68	274.6
LOC116919030	lamin Dm0	2	1890.78	2383.41
LOC116919032	peptidyl-alpha-hydroxyglycine alpha-amidating lyase 2	1	228.53	240.12
LOC116919033	uncharacterized LOC116919033	5	197.17	165.92
LOC116919034	voltage-dependent calcium channel subunit alpha-2/delta-3	8	670.08	391.81
LOC116919035	NA	3	48.35	43.65
LOC116919038	gamma-butyrobetaine dioxygenase	3	242.94	253.58
LOC116919040	tRNA dimethylallyltransferase	2	141.8	140.97
LOC116919041	TATA box-binding protein-like 1	4	221.3	223.24
LOC116919046	NA	2	54.41	84.55
LOC116919047	selenocysteine lyase	2	93.87	112.93
LOC116919048	oxidoreductase NAD-binding domain-containing protein 1	3	118.98	101.98
LOC116919049_LOC116919052	NA	1	42.95	47.41
LOC116919050	probable palmitoyltransferase ZDHHC24	1	303.73	405.81
LOC116919051	peflin	2	211.94	237.55
LOC116919052	transport and Golgi organization protein 11	1	44.06	48.93
LOC116919054	protein gooseberry	1	33.84	41.47
LOC116919055	polynucleotide 5'-hydroxyl-kinase nol9	2	388.47	477.67
LOC116919056	vacuolar protein sorting-associated protein 45	4	734.45	869.81
LOC116919057	ankyrin repeat and BTB/POZ domain-containing protein 1	8	198.18	252.43
LOC116919062	pre-rRNA-processing protein TSR1 homolog	4	449.3	472.51
LOC116919063	anaphase-promoting complex subunit 1	2	186.23	203.97
LOC116919064	probable peroxisomal acyl-coenzyme A oxidase 1	4	856.9	909.96
LOC116919065	cell division cycle protein 20 homolog	1	14.81	16.19
LOC116919066	protein arginine N-methyltransferase 3	3	519.9	640.05
LOC116919070	thymidine phosphorylase	1	100.29	98.39
LOC116919071	WD repeat-containing protein 13	6	120.26	152.96
LOC116919072	kynurenine/alpha-aminoadipate aminotransferase, mitochondrial	2	209.91	219.81
LOC116919073	DNA excision repair protein ERCC-8	3	59.39	91.64
LOC116919074	brain protein I3	3	568.08	677.07
LOC116919075	NA	5	2363.87	2486.33
LOC116919077	multidrug resistance-associated protein 1	7	1124.19	1134.84
LOC116919078	mucin-5AC	3	387.54	190.11
LOC116919079	diacylglycerol lipase-alpha	1	144.7	99.38
LOC116919080	sorting nexin-25	1	357.32	287.8
LOC116919081	uncharacterized LOC116919081	1	98.07	27.77
LOC116919082	excitatory amino acid transporter 1	7	1562.11	723.78
LOC116919082_LOC116919083	NA	1	492.96	314.64
LOC116919083	protein Spindly-B	3	151.3	199.01
LOC116919085	inositol 1,4,5-triphosphate receptor associated 2	1	161.56	149.25
LOC116919086	tyrosine-protein kinase CSK	4	444.12	385.72
LOC116919088	retinol dehydrogenase 12	2	235.11	235.24
LOC116919091	cryptochrome-1	5	132.39	139.38
LOC116919092	achaete-scute complex protein T3	1	50.2	52.21
LOC116919094	malignant T-cell-amplified sequence 1 homolog	2	244.72	337.83
LOC116919097	uncharacterized LOC116919097	2	257.08	306.24
LOC116919098	thioredoxin-like protein 4A	1	117.32	168.31
LOC116919099	putative metabolite transport protein HI_1104	6	253.77	211.27
LOC116919100	uncharacterized LOC116919100	1	1250.71	1396.73
LOC116919103	uncharacterized LOC116919103	1	18.88	23.11
LOC116919105	ephrin-A5	2	462.44	497.53
LOC116919107	prolyl 4-hydroxylase subunit alpha-2	4	38.08	86.19
LOC116919108	nucleoporin NDC1	1	86.23	121.05
LOC116919110	potassium voltage-gated channel subfamily H member 6	1	264.42	194.32
LOC116919111	lysosomal alpha-glucosidase	6	691.15	826.64
LOC116919112	hybrid signal transduction histidine kinase D	3	95.61	90.98
LOC116919113	nucleolar complex protein 4 homolog	1	204.05	261.49
LOC116919114	sulfotransferase 1E1	1	36.82	44.85
LOC116919115	renin receptor	3	1199.33	1331.83
LOC116919117	methylosome subunit pICln	1	181.91	261.82
LOC116919124	anoctamin-7	1	75.99	52.81
LOC116919125	DNA-binding protein SMUBP-2	1	95.48	83.09
LOC116919126	SWI/SNF-related matrix-associated actin-dependent regulator of chromatin subfamily A-like protein 1	1	68.24	76.13
LOC116919127	phosphatidylinositol N-acetylglucosaminyltransferase subunit A	2	79.29	76.83
LOC116919128	actin, muscle	5	8673.49	6823
LOC116919131	protein Gawky	1	916.46	896.27
LOC116919133	uncharacterized LOC116919133	1	342.3	188.45
LOC116919134	uncharacterized Golgi apparatus membrane protein-like protein CG5021	1	374.35	399.96
LOC116919135	apolipoprotein D	1	895.23	519.24
LOC116919136	A disintegrin and metalloproteinase with thrombospondin motifs 7	2	779.35	444.49
LOC116919137	serine/threonine-protein kinase CST20	1	27.5	88.04
LOC116919138	tetratricopeptide repeat protein 37	2	512.31	475.75
LOC116919141	uncharacterized LOC116919141	1	51.02	72.73
LOC116919142	tyrosine-protein phosphatase non-receptor type 9	4	1081.05	940.37
LOC116919144	MICOS complex subunit MIC60	5	947.37	908.25
LOC116919145	ATP synthase subunit beta, mitochondrial	9	12944.3	12579.7
LOC116919146	homer protein homolog 2	1	325.63	304.29
LOC116919146_LOC116919136	NA	1	56.03	0
LOC116919147	pentatricopeptide repeat-containing protein 2, mitochondrial	2	1231.38	1432.53
LOC116919149	vesicle transport through interaction with t-SNAREs homolog 1B	1	72.35	77.36
LOC116919151	peptidyl-prolyl cis-trans isomerase B	1	3371.59	3418.54
LOC116919153	pre-mRNA-splicing factor SPF27	1	206.58	255.76
LOC116919154	apolipoprotein D	1	166.63	37.72
LOC116919155	SUZ domain-containing protein 1	2	355.12	414.11
LOC116919156	uncharacterized LOC116919156	15	20640.8	22274
LOC116919159	lethal(2)neighbour of Tid protein	1	217.12	270.98
LOC116919160	putative ferric-chelate reductase 1	1	13.68	14.97
LOC116919161	aryl hydrocarbon receptor nuclear translocator homolog	5	2251.48	2220.31
LOC116919162	translation initiation factor IF-2	3	822.96	368.7
LOC116919163	PI-PLC X domain-containing protein 1	5	1116.92	1614.48
LOC116919164_LOC116919161	NA	2	115.98	161.29
LOC116919165	DNA replication factor Cdt1	2	225.27	267.78
LOC116919166	regulator of MON1-CCZ1 complex	4	127.96	123.42
LOC116919167	hippocampus abundant transcript 1 protein	17	993.43	1630.89
LOC116919170	E3 ubiquitin-protein ligase znrf2	3	274.57	259.3
LOC116919171	mitogen-activated protein kinase p38b	11	805.94	710.97
LOC116919172	protein gooseberry	1	35.78	37.27
LOC116919173	armadillo repeat-containing protein 7	1	192.58	243.83
LOC116919174	aminopeptidase N	4	294.61	253.93
LOC116919175	glycogen-binding subunit 76A	2	529.66	445.31
LOC116919178	sterol regulatory element-binding protein 1	8	1224.45	1161.56
LOC116919179	transient receptor potential channel pyrexia	1	45.95	63.45
LOC116919180	uncharacterized LOC116919180	1	37.64	28.02
LOC116919181	uncharacterized LOC116919181	1	49.06	56.61
LOC116919182	uncharacterized LOC116919182	1	94.52	51.55
LOC116919183	zeta-sarcoglycan	1	345.67	244.53
LOC116919184_LOC116919187	NA	3	140.42	153.44
LOC116919186	40S ribosomal protein S12	1	4575.68	5902.86
LOC116919187	kelch-like protein diablo	10	970.78	992.59
LOC116919188	focal adhesion kinase 1-like	2	904.06	713.39
LOC116919190_LOC116919186	NA	2	1084.48	1331.62
LOC116919192	putative uncharacterized protein DDB_G0290521	4	161.78	131.36
LOC116919193	mitochondrial glutamate carrier 1	4	250.49	279.34
LOC116919195	DENN domain-containing protein 5B	2	314.36	248.44
LOC116919196	liprin-alpha-2	3	370.09	342.23
LOC116919197	calpain-B	11	1934.43	1157.77
LOC116919197_LOC116919605	NA	2	39.25	27.69
LOC116919198	cyclin-dependent kinase 11B	4	317.94	308.82
LOC116919198_LOC116919200	NA	1	47.86	36.38
LOC116919199	b(0,+)-type amino acid transporter 1	9	400.7	257.32
LOC116919200	fucose-1-phosphate guanylyltransferase	2	99.57	90.02
LOC116919201	DNA primase large subunit	1	44.62	41.43
LOC116919202	probable phosphoglycerate kinase	4	1098.5	995.41
LOC116919203	uncharacterized LOC116919203	8	207.64	218.93
LOC116919204	radical S-adenosyl methionine domain-containing protein 1, mitochondrial	7	352.11	400.17
LOC116919205	G1/S-specific cyclin-D2	4	300.37	334.93
LOC116919206	uncharacterized LOC116919206	2	115.23	100.52
LOC116919207	39S ribosomal protein L21, mitochondrial	1	321.91	359.93
LOC116919208	DET1- and DDB1-associated protein 1	1	285.14	405.39
LOC116919209	uncharacterized LOC116919209	2	286.04	296.7
LOC116919213	uncharacterized LOC116919213	1	911.22	375.79
LOC116919216	serine/threonine-protein kinase Chk2	1	25.45	27.07
LOC116919218	uncharacterized LOC116919218	1	18.8	4.36
LOC116919219	exportin-2	3	262.5	350.78
LOC116919221	uncharacterized LOC116919221	2	95.8	59.4
LOC116919222	fatty-acid amide hydrolase 2	1	280.84	316.77
LOC116919223	fatty-acid amide hydrolase 2	5	350.49	443.47
LOC116919224	stromal membrane-associated protein 1	3	460.02	398.78
LOC116919225	UV excision repair protein RAD23 homolog B	5	1294.99	1519.42
LOC116919226	solute carrier family 35 member E1 homolog	5	396.03	411.37
LOC116919227	syntaxin-1A	2	117.76	114.5
LOC116919229	E3 ubiquitin-protein ligase Siah1	5	245.76	265.23
LOC116919230	uncharacterized LOC116919230	2	920.05	359.58
LOC116919231	uncharacterized LOC116919231	2	367.49	279.18
LOC116919232	peroxisomal membrane protein 4	1	281.4	440.8
LOC116919235	ornithine decarboxylase	6	6358.52	8862.71
LOC116919237	uncharacterized LOC116919237	1	19.28	5.95
LOC116919238	serine--pyruvate aminotransferase, mitochondrial	6	695.5	766.11
LOC116919245	uncharacterized LOC116919245	1	2097.7	373.59
LOC116919246	ankyrin repeat and fibronectin type-III domain-containing protein 1	5	532.26	496.4
LOC116919247	ubiquitin carboxyl-terminal hydrolase 20	6	259.53	242.36
LOC116919248	phosphatidylserine synthase	7	752.22	721.83
LOC116919249	elongation factor 1-alpha	3	396.43	601.35
LOC116919250	uncharacterized LOC116919250	2	31.88	30.81
LOC116919251	uncharacterized LOC116919251	1	79.76	136.44
LOC116919252	PRELI domain-containing protein 1, mitochondrial	1	437.03	528.26
LOC116919253_LOC116919252	NA	1	44.5	37.59
LOC116919255	nicastrin-like	8	620.79	729.41
LOC116919258	receptor-type guanylate cyclase Gyc76C	2	563.23	605.56
LOC116919259	bleomycin hydrolase	6	881.2	1079.27
LOC116919261	uncharacterized LOC116919261	2	168.03	166.54
LOC116919262	PRKCA-binding protein	4	150.54	136.99
LOC116919263	E3 ubiquitin-protein ligase RMND5A	6	373.02	419.66
LOC116919264	glyceraldehyde-3-phosphate dehydrogenase 2	5	11477.8	13175.4
LOC116919265	uncharacterized LOC116919265	1	266.26	18.65
LOC116919266	fumarylacetoacetate hydrolase domain-containing protein 1	1	170.04	229.43
LOC116919267	SUMO-conjugating enzyme UBC9	1	730.92	1135.46
LOC116919268_LOC116919262	NA	3	73.6	68.61
LOC116919270	serine-rich adhesin for platelets	1	1059.32	1116.64
LOC116919271	NA	1	834.65	808.59
LOC116919272	threonine--tRNA ligase 1, cytoplasmic	4	2128.85	2169.03
LOC116919273	translation factor Guf1, mitochondrial	1	193.93	213.49
LOC116919274	ATP-dependent Clp protease ATP-binding subunit clpX-like, mitochondrial	3	968.73	750.99
LOC116919275	cholecystokinin receptor type A	8	197.43	122.12
LOC116919276	vesicle transport protein USE1	3	179.39	207.06
LOC116919281	thymosin beta	1	10129.5	11416
LOC116919284	uncharacterized LOC116919284	4	492.76	548.82
LOC116919285	solute carrier family 13 member 2	3	239.82	87.31
LOC116919286	protein ALP1-like	3	310.86	341.85
LOC116919288	caspase-2	6	349.11	365.42
LOC116919289	acidic fibroblast growth factor intracellular-binding protein B	3	170.98	188.27
LOC116919293	integrin alpha-PS1	5	1975.3	1791.61
LOC116919294	caspase-1	1	126.26	128.73
LOC116919295	galactose mutarotase	3	290.83	329.02
LOC116919297	putative glycerol-3-phosphate transporter 5	3	49.08	47.67
LOC116919338	uncharacterized LOC116919338	1	44.16	53.98
LOC116919341	SEC14-like protein 2	11	1423.99	1712.08
LOC116919359	protein Wnt-4	1	258.79	256.5
[truncated: 7,712 more rows]

## Sheet: Table S3
Table S3. Genes subjected to DGE and DIU analyses
#Gene	Name/Description	DGE analysis	DIU analysis	No. of Isoforms	Major Isoform Switching
LOC116915975	uncharacterized LOC116915975	DGE	DIU	4	YES
LOC116916364	uncharacterized LOC116916364	DGE	DIU	3	YES
LOC116916443	NA	DGE	DIU	3	YES
LOC116917062	serine proteinase stubble	DGE	DIU	9	YES
LOC116917920	transforming growth factor-beta-induced protein ig-h3	DGE	DIU	4	YES
LOC116922830	venom carboxylesterase-6	DGE	DIU	2	YES
LOC116925753	uncharacterized LOC116925753	DGE	DIU	4	YES
LOC116925797_LOC116925811	NA	DGE	DIU	4	YES
LOC116926314	cytochrome P450 4c3	DGE	DIU	4	YES
LOC116926973	ATP-binding cassette subfamily C member 4	DGE	DIU	20	YES
LOC116932336	filamin-B	DGE	DIU	6	YES
LOC116935378	uncharacterized LOC116935378	DGE	DIU	3	YES
LOC116936520	CCR4-NOT transcription complex subunit 6-like	DGE	DIU	2	YES
LOC116915901_LOC116915904	NA	DGE	DIU	2	NO
LOC116916532	GAS2-like protein pickled eggs	DGE	DIU	4	NO
LOC116916622	uncharacterized LOC116916622	DGE	DIU	3	NO
LOC116917209	putative fatty acyl-CoA reductase CG5065	DGE	DIU	7	NO
LOC116918008	bestrophin-4	DGE	DIU	8	NO
LOC116921905	uncharacterized LOC116921905	DGE	DIU	5	NO
LOC116923296_LOC123474171	NA	DGE	DIU	3	NO
LOC116924260	uncharacterized LOC116924260	DGE	DIU	5	NO
LOC116924295_LOC116924297	NA	DGE	DIU	2	NO
LOC116928115	rho-related BTB domain-containing protein 1	DGE	DIU	5	NO
LOC116928558	trypsin-1	DGE	DIU	2	NO
LOC116928928	sodium/potassium/calcium exchanger Nckx30C	DGE	DIU	2	NO
LOC116931857	uncharacterized LOC116931857	DGE	DIU	7	NO
LOC123477369	uncharacterized LOC123477369	DGE	DIU	3	NO
LOC116915627	collagen alpha-1(I) chain	DGE	Not DIU	2	YES
LOC116915901	uncharacterized LOC116915901	DGE	Not DIU	5	YES
LOC116916064	probable nuclear transport factor 2	DGE	Not DIU	2	YES
LOC116916127	kynureninase	DGE	Not DIU	2	YES
LOC116916445	kinesin-like protein unc-104	DGE	Not DIU	5	YES
LOC116916587	mucin-5AC	DGE	Not DIU	3	YES
LOC116916665	serine proteinase stubble	DGE	Not DIU	6	YES
LOC116917186	neuronal acetylcholine receptor subunit alpha-7	DGE	Not DIU	2	YES
LOC116917689	uncharacterized LOC116917689	DGE	Not DIU	3	YES
LOC116918137	acid sphingomyelinase-like phosphodiesterase 3b	DGE	Not DIU	2	YES
LOC116918913	GRAM domain-containing protein 4	DGE	Not DIU	2	YES
LOC116919107	prolyl 4-hydroxylase subunit alpha-2	DGE	Not DIU	4	YES
LOC116919167	hippocampus abundant transcript 1 protein	DGE	Not DIU	17	YES
LOC116919953	dehydrogenase/reductase SDR family member 7	DGE	Not DIU	5	YES
LOC116921151	extended synaptotagmin-1	DGE	Not DIU	7	YES
LOC116921299	uncharacterized LOC116921299	DGE	Not DIU	6	YES
LOC116921402	mitogen-activated protein kinase kinase kinase 13-A	DGE	Not DIU	4	YES
LOC116922041	ABC transporter G family member 20	DGE	Not DIU	9	YES
LOC116922177	alpha-(1,3)-fucosyltransferase C	DGE	Not DIU	3	YES
LOC116922455	retinoic acid receptor RXR	DGE	Not DIU	8	YES
LOC116922924	uncharacterized LOC116922924	DGE	Not DIU	5	YES
LOC116923000	troponin C	DGE	Not DIU	3	YES
LOC116923172	peroxidase	DGE	Not DIU	2	YES
LOC116923453	neural cell adhesion molecule 1-B	DGE	Not DIU	3	YES
LOC116923561	uncharacterized LOC116923561	DGE	Not DIU	2	YES
LOC116924514	SH3 and multiple ankyrin repeat domains protein 3	DGE	Not DIU	2	YES
LOC116924615	elongator complex protein 3	DGE	Not DIU	4	YES
LOC116924690	kinesin-like protein KIF18A	DGE	Not DIU	4	YES
LOC116924889	uncharacterized LOC116924889	DGE	Not DIU	3	YES
LOC116924905	phosphoglucomutase-1	DGE	Not DIU	4	YES
LOC116925101	acyl-CoA synthetase short-chain family member 3, mitochondrial	DGE	Not DIU	7	YES
LOC116925370	phosphoenolpyruvate carboxykinase, cytosolic [GTP]	DGE	Not DIU	9	YES
LOC116925431	cytosolic beta-glucosidase	DGE	Not DIU	2	YES
LOC116925509	translation initiation factor eIF-2B subunit beta	DGE	Not DIU	2	YES
LOC116925541	serine/threonine-protein phosphatase 2A regulatory subunit B'' subunit beta	DGE	Not DIU	8	YES
LOC116925916	G-protein coupled receptor Mth2	DGE	Not DIU	4	YES
LOC116926194	activating transcription factor 3	DGE	Not DIU	2	YES
LOC116926593	tubulin beta chain	DGE	Not DIU	11	YES
LOC116926668	5-hydroxytryptamine receptor 1	DGE	Not DIU	3	YES
LOC116926997	sodium/calcium exchanger 3	DGE	Not DIU	9	YES
LOC116927245	uncharacterized LOC116927245	DGE	Not DIU	2	YES
LOC116927571	uncharacterized LOC116927571	DGE	Not DIU	3	YES
LOC116927615	probable cysteine desulfurase	DGE	Not DIU	2	YES
LOC116927704	uncharacterized LOC116927704	DGE	Not DIU	2	YES
LOC116928516	UDP-glycosyltransferase UGT5	DGE	Not DIU	2	YES
LOC116928789	solute carrier family 15 member 2	DGE	Not DIU	10	YES
LOC116928831	ATP-binding cassette sub-family D member 2	DGE	Not DIU	7	YES
LOC116928916	sodium-dependent phosphate transporter 1-A	DGE	Not DIU	5	YES
LOC116929197	DDB1- and CUL4-associated factor 12	DGE	Not DIU	4	YES
LOC116929374	uncharacterized LOC116929374	DGE	Not DIU	17	YES
LOC116929472	3-hydroxyanthranilate 3,4-dioxygenase	DGE	Not DIU	4	YES
LOC116929505	pleckstrin homology domain-containing family G member 5	DGE	Not DIU	7	YES
LOC116929825	serine proteinase stubble	DGE	Not DIU	4	YES
LOC116929850	inositol polyphosphate 5-phosphatase E	DGE	Not DIU	4	YES
LOC116929853	potassium voltage-gated channel subfamily KQT member 4	DGE	Not DIU	3	YES
LOC116929939	protein kibra	DGE	Not DIU	5	YES
LOC116929950	CREB-regulated transcription coactivator 1	DGE	Not DIU	4	YES
LOC116930190	myogenesis-regulating glycosidase	DGE	Not DIU	5	YES
LOC116930210	cyclic AMP response element-binding protein A	DGE	Not DIU	5	YES
LOC116930334	uncharacterized transmembrane protein DDB_G0289901	DGE	Not DIU	9	YES
LOC116930397	formin-like protein 20	DGE	Not DIU	8	YES
LOC116930398	uncharacterized LOC116930398	DGE	Not DIU	3	YES
LOC116930777	uncharacterized LOC116930777	DGE	Not DIU	4	YES
LOC116930858	rac GTPase-activating protein 1	DGE	Not DIU	3	YES
LOC116931534	prolyl 4-hydroxylase subunit alpha-1	DGE	Not DIU	5	YES
LOC116931878	glycoprotein 3-alpha-L-fucosyltransferase A	DGE	Not DIU	4	YES
LOC116931889	protein O-mannosyltransferase 1	DGE	Not DIU	9	YES
LOC116931990	uncharacterized LOC116931990	DGE	Not DIU	2	YES
LOC116931993	sulfotransferase 1C3	DGE	Not DIU	2	YES
LOC116932055	protein spaetzle 3	DGE	Not DIU	5	YES
LOC116932373	protein FAM184A	DGE	Not DIU	4	YES
LOC116932861	neuronal PAS domain-containing protein 2	DGE	Not DIU	4	YES
LOC116932905	lactosylceramide 1,3-N-acetyl-beta-D-glucosaminyltransferase A	DGE	Not DIU	3	YES
LOC116932985	methyl farnesoate epoxidase	DGE	Not DIU	7	YES
LOC116933054	unextended protein	DGE	Not DIU	3	YES
LOC116933059_LOC116933062	NA	DGE	Not DIU	2	YES
LOC116933246	zinc finger protein 668	DGE	Not DIU	5	YES
LOC116934404	beta-1,4-mannosyl-glycoprotein 4-beta-N-acetylglucosaminyltransferase	DGE	Not DIU	5	YES
LOC116935007	uncharacterized LOC116935007	DGE	Not DIU	2	YES
LOC116935392	uncharacterized LOC116935392	DGE	Not DIU	2	YES
LOC116935452	transcription factor kayak	DGE	Not DIU	3	YES
LOC116935653	serpin B4	DGE	Not DIU	4	YES
LOC116936416	dipeptidase 1	DGE	Not DIU	2	YES
LOC116936648	PDZ domain-containing protein 8	DGE	Not DIU	5	YES
LOC123466398	calcium-transporting ATPase sarcoplasmic/endoplasmic reticulum type-like	DGE	Not DIU	11	YES
LOC123469962	uncharacterized LOC123469962	DGE	Not DIU	6	YES
LOC123470038	TATA element modulatory factor-like	DGE	Not DIU	4	YES
LOC123474310	lactosylceramide 1,3-N-acetyl-beta-D-glucosaminyltransferase-like	DGE	Not DIU	5	YES
LOC116915354	papilin	DGE	Not DIU	2	NO
LOC116915383	zinc finger protein 395	DGE	Not DIU	5	NO
LOC116915603	RING finger protein nhl-1	DGE	Not DIU	5	NO
LOC116915607	transient receptor potential channel pyrexia	DGE	Not DIU	3	NO
LOC116915634	collagen alpha-1(III) chain	DGE	Not DIU	5	NO
LOC116915697	sodium/calcium exchanger 3	DGE	Not DIU	4	NO
LOC116915774	eukaryotic translation initiation factor 5A	DGE	Not DIU	3	NO
LOC116915813	E3 ubiquitin-protein ligase RNF115	DGE	Not DIU	2	NO
LOC116915858	sodium-independent sulfate anion transporter	DGE	Not DIU	2	NO
LOC116915880	uncharacterized LOC116915880	DGE	Not DIU	2	NO
LOC116915911	solute carrier family 66 member 2	DGE	Not DIU	4	NO
LOC116915939	uncharacterized LOC116915939	DGE	Not DIU	2	NO
LOC116915940	protein atonal homolog 1	DGE	Not DIU	2	NO
LOC116915959	chloride channel protein 2	DGE	Not DIU	4	NO
LOC116915960	chloride channel protein 2	DGE	Not DIU	5	NO
LOC116916022	innexin inx2	DGE	Not DIU	3	NO
LOC116916023	innexin inx1	DGE	Not DIU	12	NO
LOC116916025	innexin inx2	DGE	Not DIU	6	NO
LOC116916030	uncharacterized LOC116916030	DGE	Not DIU	5	NO
LOC116916063	uncharacterized LOC116916063	DGE	Not DIU	12	NO
LOC116916065	disheveled-associated activator of morphogenesis 1	DGE	Not DIU	3	NO
LOC116916066	1-phosphatidylinositol 4,5-bisphosphate phosphodiesterase	DGE	Not DIU	4	NO
LOC116916089	uncharacterized LOC116916089	DGE	Not DIU	2	NO
LOC116916106	junctophilin-2	DGE	Not DIU	2	NO
LOC116916258	uncharacterized LOC116916258	DGE	Not DIU	5	NO
LOC116916366	tyrosine-protein kinase Fer	DGE	Not DIU	3	NO
LOC116916396	NA	DGE	Not DIU	4	NO
LOC116916410	uncharacterized protein DDB_G0286299	DGE	Not DIU	2	NO
LOC116916485	solute carrier family 12 member 4	DGE	Not DIU	2	NO
LOC116916539	uncharacterized LOC116916539	DGE	Not DIU	4	NO
LOC116916575	putative fatty acyl-CoA reductase CG5065	DGE	Not DIU	8	NO
LOC116916627	mucin-5AC	DGE	Not DIU	2	NO
LOC116916655	DNA damage response protein kinase DUN1	DGE	Not DIU	4	NO
LOC116916668	alkyldihydroxyacetonephosphate synthase, peroxisomal	DGE	Not DIU	4	NO
LOC116916676	uncharacterized LOC116916676	DGE	Not DIU	2	NO
LOC116916686	inositol-3-phosphate synthase 1-A	DGE	Not DIU	4	NO
LOC116916690	pickpocket protein 28	DGE	Not DIU	4	NO
LOC116916701	histone-binding protein N1/N2	DGE	Not DIU	3	NO
LOC116916712	TRPL translocation defect protein 14	DGE	Not DIU	7	NO
LOC116916713	cellular tumor antigen p53	DGE	Not DIU	7	NO
LOC116916725	mRNA decay activator protein ZFP36L1	DGE	Not DIU	2	NO
LOC116916756	splicing factor 3A subunit 2	DGE	Not DIU	2	NO
LOC116916794	cholinesterase	DGE	Not DIU	3	NO
LOC116916872	elongation of very long chain fatty acids protein AAEL008004	DGE	Not DIU	15	NO
LOC116916885	methyltransferase-like protein 7A	DGE	Not DIU	2	NO
LOC116916891	receptor-type tyrosine-protein phosphatase mu	DGE	Not DIU	2	NO
LOC116916997	quinone oxidoreductase	DGE	Not DIU	5	NO
LOC116917013	uncharacterized LOC116917013	DGE	Not DIU	8	NO
LOC116917020	peptide methionine sulfoxide reductase MsrB	DGE	Not DIU	4	NO
LOC116917021	low molecular weight phosphotyrosine protein phosphatase	DGE	Not DIU	2	NO
LOC116917026	mitogen-activated protein kinase kinase kinase 4	DGE	Not DIU	5	NO
LOC116917055	uncharacterized LOC116917055	DGE	Not DIU	4	NO
LOC116917145	integrin alpha-PS2	DGE	Not DIU	5	NO
LOC116917155	death-associated protein kinase related	DGE	Not DIU	2	NO
LOC116917158	1-phosphatidylinositol 4,5-bisphosphate phosphodiesterase classes I and II	DGE	Not DIU	3	NO
LOC116917210	putative fatty acyl-CoA reductase CG5065	DGE	Not DIU	2	NO
LOC116917251	pyruvate kinase	DGE	Not DIU	6	NO
LOC116917458	E3 ubiquitin-protein ligase synoviolin B	DGE	Not DIU	3	NO
LOC116917470	pleckstrin homology domain-containing family F member 2	DGE	Not DIU	4	NO
LOC116917487	uncharacterized LOC116917487	DGE	Not DIU	4	NO
LOC116917494	uncharacterized LOC116917494	DGE	Not DIU	2	NO
LOC116917495	actin-binding LIM protein 1	DGE	Not DIU	4	NO
LOC116917496	annulin	DGE	Not DIU	5	NO
LOC116917611	oxysterols receptor LXR-alpha	DGE	Not DIU	2	NO
LOC116917612	vitamin D3 receptor	DGE	Not DIU	6	NO
LOC116917619	epidermal growth factor-like protein 7	DGE	Not DIU	3	NO
LOC116917668	obg-like ATPase 1	DGE	Not DIU	5	NO
LOC116917716	BRD4-interacting chromatin-remodeling complex-associated protein	DGE	Not DIU	4	NO
LOC116917737	translocon-associated protein subunit beta	DGE	Not DIU	2	NO
LOC116917766	serine/threonine-protein kinase par-1	DGE	Not DIU	3	NO
LOC116917777	tRNA pseudouridine(38/39) synthase	DGE	Not DIU	3	NO
LOC116917835	putative glycerol kinase 5	DGE	Not DIU	10	NO
LOC116917855	calcium-transporting ATPase sarcoplasmic/endoplasmic reticulum type	DGE	Not DIU	9	NO
LOC116917864	TATA element modulatory factor	DGE	Not DIU	2	NO
LOC116917908	papilin	DGE	Not DIU	2	NO
LOC116917918	probable serine/threonine-protein kinase yakA	DGE	Not DIU	2	NO
LOC116917919	probable serine/threonine-protein kinase nek3	DGE	Not DIU	3	NO
LOC116917922	pollen-specific leucine-rich repeat extensin-like protein 2	DGE	Not DIU	2	NO
LOC116917930	hydroxyacid oxidase 1	DGE	Not DIU	2	NO
LOC116917995	T-box transcription factor TBX10	DGE	Not DIU	4	NO
LOC116918010	X-box-binding protein 1	DGE	Not DIU	2	NO
LOC116918016	myosin-VIIa	DGE	Not DIU	3	NO
LOC116918169	UDP-glucuronosyltransferase 2B14	DGE	Not DIU	5	NO
LOC116918260	ecdysone receptor	DGE	Not DIU	4	NO
LOC116918324	uncharacterized LOC116918324	DGE	Not DIU	3	NO
LOC116918364	outer dense fiber protein 3	DGE	Not DIU	6	NO
LOC116918369	uncharacterized LOC116918369	DGE	Not DIU	3	NO
LOC116918532	vang-like protein 2	DGE	Not DIU	2	NO
LOC116918569	tropomyosin	DGE	Not DIU	22	NO
LOC116918602	protein NEDD1	DGE	Not DIU	2	NO
LOC116918667	neprilysin-2	DGE	Not DIU	5	NO
LOC116918677	DEP domain-containing protein 1B	DGE	Not DIU	2	NO
LOC116918757	uncharacterized LOC116918757	DGE	Not DIU	2	NO
LOC116918816	solute carrier family 35 member F6	DGE	Not DIU	4	NO
LOC116918821	alanine--glyoxylate aminotransferase 2, mitochondrial	DGE	Not DIU	6	NO
LOC116918848	nucleosome assembly protein 1-like 1-B	DGE	Not DIU	3	NO
LOC116918854	ubiquitin carboxyl-terminal hydrolase 21	DGE	Not DIU	2	NO
LOC116918877	protein ecdysoneless	DGE	Not DIU	2	NO
LOC116918914	uncharacterized LOC116918914	DGE	Not DIU	3	NO
LOC116918949	uncharacterized LOC116918949	DGE	Not DIU	3	NO
LOC116918984	mannose-1-phosphate guanyltransferase beta	DGE	Not DIU	7	NO
LOC116919002	uncharacterized LOC116919002	DGE	Not DIU	3	NO
LOC116919034	voltage-dependent calcium channel subunit alpha-2/delta-3	DGE	Not DIU	8	NO
LOC116919078	mucin-5AC	DGE	Not DIU	3	NO
LOC116919082	excitatory amino acid transporter 1	DGE	Not DIU	7	NO
LOC116919136	A disintegrin and metalloproteinase with thrombospondin motifs 7	DGE	Not DIU	2	NO
LOC116919163	PI-PLC X domain-containing protein 1	DGE	Not DIU	5	NO
LOC116919195	DENN domain-containing protein 5B	DGE	Not DIU	2	NO
LOC116919199	b(0,+)-type amino acid transporter 1	DGE	Not DIU	9	NO
LOC116919249	elongation factor 1-alpha	DGE	Not DIU	3	NO
LOC116919274	ATP-dependent Clp protease ATP-binding subunit clpX-like, mitochondrial	DGE	Not DIU	3	NO
LOC116919275	cholecystokinin receptor type A	DGE	Not DIU	8	NO
LOC116919437	uncharacterized LOC116919437	DGE	Not DIU	2	NO
LOC116919485	fibrillin-3	DGE	Not DIU	3	NO
LOC116919487	heat shock 70 kDa protein cognate 4	DGE	Not DIU	5	NO
LOC116919506	transcription factor cwo	DGE	Not DIU	3	NO
LOC116919528	urea transporter 2	DGE	Not DIU	2	NO
LOC116919559	RING finger protein nhl-1-like	DGE	Not DIU	2	NO
LOC116919588	brain tumor protein	DGE	Not DIU	2	NO
LOC116919638	DNA polymerase delta subunit 2	DGE	Not DIU	3	NO
LOC116919654	SEC14-like protein 2	DGE	Not DIU	4	NO
LOC116919657	protein FAM151B	DGE	Not DIU	3	NO
LOC116919694	transient receptor potential channel pyrexia	DGE	Not DIU	2	NO
LOC116919696	SET and MYND domain-containing protein 4	DGE	Not DIU	5	NO
LOC116919698	fatty acid amide hydrolase 1	DGE	Not DIU	3	NO
LOC116919698_LOC116919696	NA	DGE	Not DIU	2	NO
LOC116919759_LOC116919757	NA	DGE	Not DIU	2	NO
LOC116919772	SEC14-like protein 2	DGE	Not DIU	2	NO
LOC116919781	cyclin-dependent kinase 10	DGE	Not DIU	2	NO
LOC116919783	cofilin/actin-depolymerizing factor homolog	DGE	Not DIU	4	NO
LOC116919884	E3 ubiquitin-protein ligase lubel	DGE	Not DIU	7	NO
LOC116919889	uncharacterized LOC116919889	DGE	Not DIU	2	NO
LOC116919971	G2/mitotic-specific cyclin-A	DGE	Not DIU	2	NO
LOC116920071	uncharacterized LOC116920071	DGE	Not DIU	2	NO
LOC116920204	uncharacterized LOC116920204	DGE	Not DIU	3	NO
LOC116920210	rhophilin-2	DGE	Not DIU	4	NO
LOC116920233	uncharacterized LOC116920233	DGE	Not DIU	3	NO
LOC116920255	4-aminobutyrate aminotransferase, mitochondrial	DGE	Not DIU	6	NO
LOC116920282	speckle-type POZ protein	DGE	Not DIU	4	NO
LOC116920330	uncharacterized LOC116920330	DGE	Not DIU	6	NO
LOC116920697	polyadenylate-binding protein-interacting protein 1	DGE	Not DIU	5	NO
LOC116920716	quinone oxidoreductase	DGE	Not DIU	7	NO
LOC116920798	uncharacterized LOC116920798	DGE	Not DIU	3	NO
LOC116920811	brefeldin A-inhibited guanine nucleotide-exchange protein 1-like	DGE	Not DIU	9	NO
LOC116920833	longitudinals lacking protein-like	DGE	Not DIU	5	NO
LOC116920929	WSC domain-containing protein 2	DGE	Not DIU	2	NO
LOC116920987	protein prune homolog 2	DGE	Not DIU	2	NO
LOC116921032	uncharacterized LOC116921032	DGE	Not DIU	2	NO
LOC116921118	cell division control protein 45 homolog	DGE	Not DIU	2	NO
LOC116921121	putative phosphoenolpyruvate synthase	DGE	Not DIU	4	NO
LOC116921125	4-coumarate--CoA ligase 4	DGE	Not DIU	6	NO
LOC116921128	palmitoyltransferase ZDHHC3	DGE	Not DIU	2	NO
LOC116921173	uncharacterized LOC116921173	DGE	Not DIU	4	NO
LOC116921270	arfGAP with SH3 domain, ANK repeat and PH domain-containing protein	DGE	Not DIU	5	NO
LOC116921274	guanine nucleotide-binding protein subunit beta-2-like 1	DGE	Not DIU	4	NO
LOC116921281	proton myo-inositol cotransporter	DGE	Not DIU	4	NO
LOC116921285	tyrosine--tRNA ligase, cytoplasmic	DGE	Not DIU	5	NO
LOC116921297_LOC116921307	NA	DGE	Not DIU	4	NO
LOC116921335	uncharacterized LOC116921335	DGE	Not DIU	2	NO
LOC116921367	NADP-dependent malic enzyme	DGE	Not DIU	3	NO
LOC116921438	PDZ and LIM domain protein Zasp	DGE	Not DIU	9	NO
LOC116921478	uncharacterized LOC116921478	DGE	Not DIU	3	NO
LOC116921499	DNA-binding protein D-ETS-4	DGE	Not DIU	3	NO
LOC116921661	aromatic-L-amino-acid decarboxylase	DGE	Not DIU	3	NO
LOC116921741	5'-nucleotidase	DGE	Not DIU	3	NO
LOC116921801	vascular endothelial growth factor receptor 1	DGE	Not DIU	2	NO
LOC116921814	protein Pixie	DGE	Not DIU	8	NO
LOC116921916	uncharacterized LOC116921916	DGE	Not DIU	2	NO
LOC116921975	protein kinase C, brain isozyme	DGE	Not DIU	2	NO
LOC116921999	urocanate hydratase	DGE	Not DIU	3	NO
LOC116922012	inactive dipeptidyl peptidase 10	DGE	Not DIU	2	NO
LOC116922034	phosphatidylinositol 3-kinase regulatory subunit alpha	DGE	Not DIU	3	NO
LOC116922035	cartilage oligomeric matrix protein	DGE	Not DIU	6	NO
LOC116922051	glutaminase kidney isoform, mitochondrial	DGE	Not DIU	10	NO
LOC116922063	1-acyl-sn-glycerol-3-phosphate acyltransferase epsilon	DGE	Not DIU	3	NO
LOC116922114	uncharacterized LOC116922114	DGE	Not DIU	2	NO
LOC116922117	acyl-CoA Delta-9 desaturase	DGE	Not DIU	5	NO
LOC116922163	1-phosphatidylinositol 4,5-bisphosphate phosphodiesterase gamma-1	DGE	Not DIU	6	NO
LOC116922189	thymidine kinase, cytosolic	DGE	Not DIU	3	NO
LOC116922490	uncharacterized LOC116922490	DGE	Not DIU	5	NO
LOC116922494	bystin	DGE	Not DIU	3	NO
LOC116922717	CUB and sushi domain-containing protein 2	DGE	Not DIU	2	NO
LOC116922753	acetyl-CoA carboxylase	DGE	Not DIU	5	NO
LOC116922767	mucin-5AC	DGE	Not DIU	11	NO
LOC116922783	glutamate [NMDA] receptor subunit 1	DGE	Not DIU	2	NO
LOC116922786	maltase-glucoamylase, intestinal	DGE	Not DIU	3	NO
LOC116922788	uncharacterized LOC116922788	DGE	Not DIU	3	NO
LOC116922803	uncharacterized LOC116922803	DGE	Not DIU	4	NO
LOC116922806	zinc finger and BTB domain-containing protein 17	DGE	Not DIU	7	NO
LOC116922809	zinc carboxypeptidase A 1	DGE	Not DIU	4	NO
LOC116922813	procollagen-lysine,2-oxoglutarate 5-dioxygenase 1	DGE	Not DIU	14	NO
LOC116922819	serine proteinase stubble	DGE	Not DIU	7	NO
LOC116922852	chitin deacetylase 1	DGE	Not DIU	4	NO
LOC116922858	uncharacterized LOC116922858	DGE	Not DIU	4	NO
LOC116922882	facilitated trehalose transporter Tret1	DGE	Not DIU	3	NO
LOC116922893	inactive peptidyl-prolyl cis-trans isomerase FKBP6	DGE	Not DIU	7	NO
LOC116922918	uncharacterized LOC116922918	DGE	Not DIU	7	NO
LOC116923010	phenazine biosynthesis-like domain-containing protein	DGE	Not DIU	2	NO
LOC116923023	phospholipase A2 A2-actitoxin-Ucs2a	DGE	Not DIU	3	NO
LOC116923222	chitin synthase chs-2	DGE	Not DIU	7	NO
LOC116923251	uncharacterized LOC116923251	DGE	Not DIU	5	NO
LOC116923253	histone deacetylase 1	DGE	Not DIU	4	NO
LOC116923392	uncharacterized LOC116923392	DGE	Not DIU	2	NO
LOC116923402	lipase 3	DGE	Not DIU	2	NO
LOC116923467	collagen alpha-1(I) chain	DGE	Not DIU	3	NO
LOC116923541	HAUS augmin-like complex subunit 3	DGE	Not DIU	3	NO
LOC116923614	fasciclin-1	DGE	Not DIU	6	NO
LOC116923630	putative polypeptide N-acetylgalactosaminyltransferase 9	DGE	Not DIU	6	NO
LOC116923675	angiotensin-converting enzyme	DGE	Not DIU	2	NO
LOC116923693	uncharacterized LOC116923693	DGE	Not DIU	2	NO
LOC116923797	sodium- and chloride-dependent GABA transporter 1	DGE	Not DIU	2	NO
LOC116923799	uncharacterized LOC116923799	DGE	Not DIU	4	NO
LOC116923954	neprilysin-4	DGE	Not DIU	5	NO
LOC116924013	spectrin alpha chain, non-erythrocytic 1	DGE	Not DIU	3	NO
LOC116924048	uncharacterized LOC116924048	DGE	Not DIU	3	NO
LOC116924049	inter-alpha-trypsin inhibitor heavy chain H4	DGE	Not DIU	4	NO
LOC116924051	inter-alpha-trypsin inhibitor heavy chain H4	DGE	Not DIU	3	NO
LOC116924262	uncharacterized LOC116924262	DGE	Not DIU	3	NO
LOC116924285	muscle calcium channel subunit alpha-1	DGE	Not DIU	3	NO
LOC116924302	SRR1-like protein	DGE	Not DIU	2	NO
LOC116924305	uncharacterized LOC116924305	DGE	Not DIU	2	NO
LOC116924307_LOC116924489	NA	DGE	Not DIU	2	NO
LOC116924346	methyl farnesoate epoxidase	DGE	Not DIU	4	NO
LOC116924351_LOC116924346	NA	DGE	Not DIU	7	NO
LOC116924489	uncharacterized LOC116924489	DGE	Not DIU	2	NO
LOC116924597	ryanodine receptor	DGE	Not DIU	2	NO
LOC116924646	uncharacterized LOC116924646	DGE	Not DIU	2	NO
LOC116924743	NPC intracellular cholesterol transporter 1	DGE	Not DIU	10	NO
LOC116924779	uncharacterized LOC116924779	DGE	Not DIU	4	NO
LOC116924799	protein goliath	DGE	Not DIU	2	NO
LOC116924817	dihydropyrimidine dehydrogenase [NADP(+)]	DGE	Not DIU	5	NO
LOC116924845	feline leukemia virus subgroup C receptor-related protein 2	DGE	Not DIU	4	NO
LOC116924947	bestrophin-3	DGE	Not DIU	2	NO
LOC116924958	voltage-dependent calcium channel subunit alpha-2/delta-1	DGE	Not DIU	2	NO
LOC116925024	glutathione S-transferase 1-1	DGE	Not DIU	3	NO
LOC116925121	titin	DGE	Not DIU	2	NO
LOC116925179	ATP-binding cassette sub-family G member 5	DGE	Not DIU	4	NO
LOC116925185	uncharacterized LOC116925185	DGE	Not DIU	4	NO
LOC116925187_LOC116925190	NA	DGE	Not DIU	3	NO
LOC116925197	PDZ domain-containing protein GIPC3	DGE	Not DIU	5	NO
LOC116925198	F-box/LRR-repeat protein 7	DGE	Not DIU	10	NO
LOC116925240	quinone oxidoreductase	DGE	Not DIU	8	NO
LOC116925248	vesicular glutamate transporter 1	DGE	Not DIU	3	NO
LOC116925277	protein SPT2 homolog	DGE	Not DIU	4	NO
LOC116925281	actin, muscle	DGE	Not DIU	3	NO
LOC116925312_LOC116925311	NA	DGE	Not DIU	3	NO
LOC116925392	L-threonine ammonia-lyase	DGE	Not DIU	2	NO
LOC116925414	uncharacterized LOC116925414	DGE	Not DIU	2	NO
LOC116925426	uncharacterized LOC116925426	DGE	Not DIU	3	NO
LOC116925436	uncharacterized LOC116925436	DGE	Not DIU	2	NO
LOC116925499	phospholipid transfer protein C2CD2L	DGE	Not DIU	4	NO
LOC116925545	phosphatidylinositol 4-phosphate 5-kinase type-1 alpha	DGE	Not DIU	6	NO
LOC116925563	26S proteasome non-ATPase regulatory subunit 5	DGE	Not DIU	3	NO
LOC116925608	protein takeout	DGE	Not DIU	2	NO
LOC116925660	neurobeachin-like protein 1	DGE	Not DIU	2	NO
LOC116925668	kinesin-like protein KIF21A	DGE	Not DIU	3	NO
LOC116925711	DBH-like monooxygenase protein 2 homolog	DGE	Not DIU	2	NO
LOC116925760	thioredoxin-like protein 1	DGE	Not DIU	3	NO
LOC116925806	putative fatty acyl-CoA reductase CG5065	DGE	Not DIU	5	NO
LOC116925808	myophilin	DGE	Not DIU	2	NO
LOC116925844	dnaJ protein homolog 1	DGE	Not DIU	5	NO
LOC116925924_LOC116925358	NA	DGE	Not DIU	4	NO
LOC116925944	low-density lipoprotein receptor-related protein 4	DGE	Not DIU	2	NO
LOC116925945	akirin-2	DGE	Not DIU	3	NO
LOC116926049	peptidylglycine alpha-hydroxylating monooxygenase	DGE	Not DIU	2	NO
LOC116926104	serine/threonine-protein kinase DCLK1	DGE	Not DIU	4	NO
LOC116926165	SUN domain-containing ossification factor	DGE	Not DIU	7	NO
LOC116926202	actin-like protein 6B	DGE	Not DIU	5	NO
LOC116926210	activating transcription factor 7-interacting protein 1	DGE	Not DIU	4	NO
LOC116926236	advillin	DGE	Not DIU	5	NO
LOC116926242	uncharacterized LOC116926242	DGE	Not DIU	2	NO
LOC116926243	actin, clone 403	DGE	Not DIU	5	NO
LOC116926247	uncharacterized LOC116926247	DGE	Not DIU	3	NO
LOC116926274	putative sodium-coupled neutral amino acid transporter 7	DGE	Not DIU	3	NO
LOC116926360	complexin	DGE	Not DIU	2	NO
LOC116926498	uncharacterized LOC116926498	DGE	Not DIU	6	NO
LOC116926500	oxidative stress-induced growth inhibitor 1-like	DGE	Not DIU	5	NO
LOC116926503	sodium- and chloride-dependent glycine transporter 1	DGE	Not DIU	2	NO
LOC116926513_LOC116926503	NA	DGE	Not DIU	3	NO
LOC116926586_LOC116926578	NA	DGE	Not DIU	2	NO
LOC116926673	glycerophosphocholine cholinephosphodiesterase ENPP6	DGE	Not DIU	2	NO
LOC116926709	uncharacterized LOC116926709	DGE	Not DIU	3	NO
LOC116926981	uncharacterized LOC116926981	DGE	Not DIU	2	NO
LOC116927017	glycoprotein-N-acetylgalactosamine 3-beta-galactosyltransferase 1	DGE	Not DIU	3	NO
LOC116927032	protein unc-13 homolog 4B	DGE	Not DIU	5	NO
LOC116927055	uncharacterized LOC116927055	DGE	Not DIU	7	NO
LOC116927133_LOC116927125	NA	DGE	Not DIU	3	NO
LOC116927279	NA	DGE	Not DIU	5	NO
LOC116927314	NA	DGE	Not DIU	6	NO
LOC116927384	uncharacterized LOC116927384	DGE	Not DIU	4	NO
LOC116927416	protein Skeletor	DGE	Not DIU	7	NO
LOC116927632	chaoptin	DGE	Not DIU	2	NO
LOC116927633	probable chitinase 10	DGE	Not DIU	2	NO
LOC116927670	plasmanylethanolamine desaturase	DGE	Not DIU	3	NO
LOC116927734	uncharacterized LOC116927734	DGE	Not DIU	3	NO
LOC116927860	putative phospholipase B-like 2	DGE	Not DIU	3	NO
LOC116927914	uncharacterized LOC116927914	DGE	Not DIU	5	NO
LOC116927928	heme-binding protein 2	DGE	Not DIU	4	NO
LOC116927949	venom allergen 3	DGE	Not DIU	2	NO
LOC116928023	glutamate decarboxylase	DGE	Not DIU	3	NO
LOC116928047	cytochrome P450 3A14	DGE	Not DIU	7	NO
LOC116928056	uracil-DNA glycosylase	DGE	Not DIU	3	NO
LOC116928070	sodium/potassium-transporting ATPase subunit alpha-B	DGE	Not DIU	4	NO
LOC116928087	ankyrin repeat domain-containing protein 18A	DGE	Not DIU	4	NO
LOC116928090	UDP-glucose 4-epimerase	DGE	Not DIU	9	NO
LOC116928102	magnetosome-associated protein MamJ	DGE	Not DIU	2	NO
LOC116928243	obscurin	DGE	Not DIU	2	NO
LOC116928246	uncharacterized LOC116928246	DGE	Not DIU	3	NO
LOC116928267	alpha-ketoglutarate-dependent dioxygenase alkB homolog 6	DGE	Not DIU	2	NO
LOC116928279	vinculin	DGE	Not DIU	3	NO
LOC116928284	spondin-1	DGE	Not DIU	5	NO
LOC116928308	microtubule-associated protein Jupiter	DGE	Not DIU	6	NO
LOC116928363	uncharacterized LOC116928363	DGE	Not DIU	3	NO
LOC116928364	probable serine/threonine-protein kinase nek3	DGE	Not DIU	7	NO
LOC116928376	mediator of RNA polymerase II transcription subunit 17	DGE	Not DIU	7	NO
LOC116928422	putative L-aspartate dehydrogenase	DGE	Not DIU	2	NO
LOC116928453	uncharacterized LOC116928453	DGE	Not DIU	3	NO
LOC116928458	dnaJ homolog subfamily C member 28	DGE	Not DIU	3	NO
LOC116928513	peroxidase	DGE	Not DIU	6	NO
LOC116928517	proclotting enzyme	DGE	Not DIU	5	NO
LOC116928561	uncharacterized LOC116928561	DGE	Not DIU	2	NO
LOC116928572	hemicentin-1	DGE	Not DIU	7	NO
LOC116928574	delta(14)-sterol reductase LBR	DGE	Not DIU	4	NO
LOC116928575	U3 small nucleolar RNA-associated protein 15 homolog	DGE	Not DIU	3	NO
LOC116928580	uncharacterized LOC116928580	DGE	Not DIU	3	NO
LOC116928587	uncharacterized LOC116928587	DGE	Not DIU	5	NO
LOC116928764	hemocyte protein-glutamine gamma-glutamyltransferase	DGE	Not DIU	4	NO
LOC116928791	solute carrier family 15 member 2	DGE	Not DIU	6	NO
LOC116928854	septin-1	DGE	Not DIU	4	NO
LOC116928863	vacuolar protein sorting-associated protein 35	DGE	Not DIU	4	NO
LOC116928891	uncharacterized LOC116928891	DGE	Not DIU	8	NO
LOC116928907	mucin-5AC	DGE	Not DIU	3	NO
LOC116928942	glucose dehydrogenase [FAD, quinone]	DGE	Not DIU	4	NO
LOC116928944	glucose dehydrogenase [FAD, quinone]	DGE	Not DIU	3	NO
LOC116928982	NA	DGE	Not DIU	2	NO
LOC116929016	carbonic anhydrase 2	DGE	Not DIU	3	NO
LOC116929061	uncharacterized LOC116929061	DGE	Not DIU	2	NO
LOC116929120	speckle-type POZ protein	DGE	Not DIU	2	NO
LOC116929156	probable 4-coumarate--CoA ligase 1	DGE	Not DIU	6	NO
LOC116929191	pyruvate carboxylase, mitochondrial	DGE	Not DIU	4	NO
LOC116929230	alpha-aminoadipic semialdehyde synthase, mitochondrial	DGE	Not DIU	2	NO
LOC116929233	uncharacterized LOC116929233	DGE	Not DIU	3	NO
LOC116929246	protein sidekick-2	DGE	Not DIU	6	NO
LOC116929249	glycerol-3-phosphate dehydrogenase, mitochondrial	DGE	Not DIU	7	NO
LOC116929260	tubulin alpha-1 chain	DGE	Not DIU	2	NO
LOC116929306	long-chain-fatty-acid--CoA ligase 5	DGE	Not DIU	6	NO
LOC116929308	long-chain-fatty-acid--CoA ligase 5	DGE	Not DIU	7	NO
LOC116929327	calphotin	DGE	Not DIU	3	NO
LOC116929404	spondin-2	DGE	Not DIU	2	NO
LOC116929414	uncharacterized LOC116929414	DGE	Not DIU	5	NO
LOC116929471	uncharacterized LOC116929471	DGE	Not DIU	2	NO
LOC116929474	aquaporin AQPAe.a	DGE	Not DIU	5	NO
LOC116929478	NADPH oxidase 5	DGE	Not DIU	2	NO
LOC116929601	calpain-9	DGE	Not DIU	3	NO
LOC116929607	uncharacterized LOC116929607	DGE	Not DIU	2	NO
LOC116929685	endothelin-converting enzyme-like 1	DGE	Not DIU	3	NO
LOC116929697	HAUS augmin-like complex subunit 5	DGE	Not DIU	2	NO
LOC116929698	4-coumarate--CoA ligase 3	DGE	Not DIU	2	NO
LOC116929715	endochitinase	DGE	Not DIU	3	NO
LOC116929725	WD repeat-containing protein 61	DGE	Not DIU	3	NO
LOC116929821	extracellular sulfatase Sulf-1	DGE	Not DIU	3	NO
LOC116929826	flocculation protein FLO11	DGE	Not DIU	2	NO
LOC116929949	ATP-dependent 6-phosphofructokinase	DGE	Not DIU	11	NO
LOC116930059	calphotin	DGE	Not DIU	3	NO
LOC116930177	headcase protein	DGE	Not DIU	4	NO
LOC116930207	diacylglycerol kinase zeta	DGE	Not DIU	5	NO
LOC116930240	polypeptide N-acetylgalactosaminyltransferase 1	DGE	Not DIU	5	NO
LOC116930292	homogentisate 1,2-dioxygenase	DGE	Not DIU	2	NO
LOC116930310	uncharacterized LOC116930310	DGE	Not DIU	2	NO
LOC116930320	uncharacterized LOC116930320	DGE	Not DIU	2	NO
LOC116930342	uncharacterized LOC116930342	DGE	Not DIU	3	NO
LOC116930378	very-long-chain 3-oxoacyl-CoA reductase-B	DGE	Not DIU	2	NO
LOC116930399	cathepsin B	DGE	Not DIU	7	NO
LOC116930547	cytoplasmic polyadenylation element-binding protein 2	DGE	Not DIU	4	NO
LOC116930568	uncharacterized LOC116930568	DGE	Not DIU	5	NO
LOC116930597	peptidase inhibitor 16	DGE	Not DIU	3	NO
LOC116930608	uncharacterized LOC116930608	DGE	Not DIU	5	NO
LOC116930627	thyroid receptor-interacting protein 6	DGE	Not DIU	6	NO
LOC116930638	actin, clone 403-like	DGE	Not DIU	6	NO
LOC116930684	xaa-Pro aminopeptidase 1	DGE	Not DIU	3	NO
LOC116930729	uncharacterized LOC116930729	DGE	Not DIU	2	NO
LOC116930745	uncharacterized LOC116930745	DGE	Not DIU	2	NO
LOC116930770	peptidylglycine alpha-amidating monooxygenase	DGE	Not DIU	4	NO
LOC116930772	protein numb	DGE	Not DIU	3	NO
LOC116930840	uncharacterized LOC116930840	DGE	Not DIU	2	NO
LOC116930856	solute carrier family 28 member 3	DGE	Not DIU	5	NO
LOC116930866	solute carrier family 2, facilitated glucose transporter member 1	DGE	Not DIU	7	NO
LOC116930876	hemicentin-1	DGE	Not DIU	2	NO
LOC116930925	uncharacterized LOC116930925	DGE	Not DIU	3	NO
LOC116930945	tyrosine-protein kinase hopscotch	DGE	Not DIU	3	NO
LOC116930951	uncharacterized LOC116930951	DGE	Not DIU	3	NO
LOC116931021	collagen and calcium-binding EGF domain-containing protein 1	DGE	Not DIU	2	NO
LOC116931061	sodium bicarbonate cotransporter 3	DGE	Not DIU	4	NO
LOC116931084	sarcalumenin	DGE	Not DIU	2	NO
LOC116931099	bumetanide-sensitive sodium-(potassium)-chloride cotransporter	DGE	Not DIU	2	NO
LOC116931206	toll-like receptor 3	DGE	Not DIU	2	NO
LOC116931365	transmembrane emp24 domain-containing protein 5	DGE	Not DIU	2	NO
LOC116931390	nose resistant to fluoxetine protein 6	DGE	Not DIU	2	NO
LOC116931524	receptor expression-enhancing protein 2	DGE	Not DIU	13	NO
LOC116931531	prolyl 4-hydroxylase subunit alpha-1	DGE	Not DIU	2	NO
LOC116931533	prolyl 4-hydroxylase subunit alpha-1	DGE	Not DIU	17	NO
LOC116931557	flocculation protein FLO11	DGE	Not DIU	5	NO
LOC116931634	transforming growth factor-beta-induced protein ig-h3	DGE	Not DIU	5	NO
LOC116931827	glucose-6-phosphate 1-epimerase	DGE	Not DIU	4	NO
LOC116931890	protein Star	DGE	Not DIU	5	NO
LOC116931951	predicted GPI-anchored protein 58	DGE	Not DIU	2	NO
LOC116932076	uncharacterized LOC116932076	DGE	Not DIU	3	NO
LOC116932107	twitchin	DGE	Not DIU	8	NO
LOC116932159_LOC123477152	NA	DGE	Not DIU	9	NO
LOC116932187	uncharacterized oxidoreductase YjmC	DGE	Not DIU	4	NO
LOC116932198	uncharacterized protein DDB_G0271670	DGE	Not DIU	5	NO
LOC116932204	uncharacterized LOC116932204	DGE	Not DIU	3	NO
LOC116932269	CD109 antigen	DGE	Not DIU	8	NO
LOC116932280	troponin I	DGE	Not DIU	2	NO
LOC116932355	uncharacterized LOC116932355	DGE	Not DIU	3	NO
LOC116932358	uncharacterized LOC116932358	DGE	Not DIU	3	NO
LOC116932428	disintegrin and metalloproteinase domain-containing protein 10	DGE	Not DIU	3	NO
LOC116932489	NA	DGE	Not DIU	3	NO
LOC116932562	uncharacterized LOC116932562	DGE	Not DIU	5	NO
LOC116932587	DNA-directed RNA polymerase II subunit RPB1	DGE	Not DIU	4	NO
LOC116932658	RNA-binding motif, single-stranded-interacting protein 2	DGE	Not DIU	7	NO
LOC116932676	mechanosensory protein 2	DGE	Not DIU	8	NO
LOC116932723	elongation of very long chain fatty acids protein 6	DGE	Not DIU	4	NO
LOC116932765	alpha-(1,3)-fucosyltransferase C	DGE	Not DIU	2	NO
LOC116932767	probable tubulin polyglutamylase ttll-15	DGE	Not DIU	2	NO
LOC116932817	DNA-directed RNA polymerase II subunit RPB1	DGE	Not DIU	6	NO
LOC116932820	uncharacterized LOC116932820	DGE	Not DIU	5	NO
LOC116932824	uncharacterized LOC116932824	DGE	Not DIU	2	NO
LOC116932854	DNA replication licensing factor mcm7	DGE	Not DIU	3	NO
LOC116932881	U4/U6.U5 tri-snRNP-associated protein 2	DGE	Not DIU	2	NO
LOC116932886	glycoprotein-N-acetylgalactosamine 3-beta-galactosyltransferase 1	DGE	Not DIU	6	NO
LOC116932914	uncharacterized LOC116932914	DGE	Not DIU	5	NO
LOC116933298	uncharacterized LOC116933298	DGE	Not DIU	2	NO
LOC116933375	sialin	DGE	Not DIU	4	NO
LOC116933630	probable imidazolonepropionase	DGE	Not DIU	2	NO
LOC116933658	splicing factor 3B subunit 4	DGE	Not DIU	2	NO
LOC116933659	D-aminoacyl-tRNA deacylase	DGE	Not DIU	2	NO
LOC116933729	uncharacterized LOC116933729	DGE	Not DIU	2	NO
LOC116933792	uncharacterized LOC116933792	DGE	Not DIU	2	NO
LOC116933842	ELL-associated factor 1-like	DGE	Not DIU	2	NO
LOC116933928	major facilitator superfamily domain-containing protein 8	DGE	Not DIU	2	NO
LOC116933959	dolichyldiphosphatase 1	DGE	Not DIU	3	NO
LOC116934093	uncharacterized LOC116934093	DGE	Not DIU	3	NO
LOC116934197	uncharacterized LOC116934197	DGE	Not DIU	3	NO
LOC116934335	alpha-(1,3)-fucosyltransferase C	DGE	Not DIU	2	NO
LOC116934370	methionine synthase	DGE	Not DIU	4	NO
LOC116934398	uncharacterized LOC116934398	DGE	Not DIU	4	NO
LOC116934635	glycoprotein-N-acetylgalactosamine 3-beta-galactosyltransferase 1	DGE	Not DIU	3	NO
LOC116934729	uncharacterized LOC116934729	DGE	Not DIU	2	NO
LOC116934874	trypsin-4	DGE	Not DIU	2	NO
LOC116934989	ATP-binding cassette subfamily C member 4	DGE	Not DIU	2	NO
LOC116935102	unconventional myosin-XVIIIa	DGE	Not DIU	6	NO
LOC116935189	chorion peroxidase	DGE	Not DIU	3	NO
LOC116935219	uncharacterized LOC116935219	DGE	Not DIU	2	NO
LOC116935525	aminopeptidase N	DGE	Not DIU	3	NO
LOC116935539	uncharacterized LOC116935539	DGE	Not DIU	2	NO
LOC116935564	E3 ubiquitin-protein ligase MIB2	DGE	Not DIU	6	NO
LOC116935954	protein Star	DGE	Not DIU	2	NO
LOC116935970	capon-like protein	DGE	Not DIU	2	NO
LOC116935987	mitogen-activated protein kinase-binding protein 1	DGE	Not DIU	6	NO
LOC116935989	hemicentin-1	DGE	Not DIU	2	NO
LOC116936058	ADAMTS-like protein 5	DGE	Not DIU	7	NO
LOC116936118	uncharacterized LOC116936118	DGE	Not DIU	3	NO
LOC116936209	uncharacterized LOC116936209	DGE	Not DIU	4	NO
LOC116936410	tyrosine-protein kinase Src42A	DGE	Not DIU	5	NO
LOC116936412	beta-1,4-mannosyl-glycoprotein 4-beta-N-acetylglucosaminyltransferase	DGE	Not DIU	4	NO
LOC116936512	bromodomain-containing protein DDB_G0280777	DGE	Not DIU	2	NO
LOC116936519	zinc finger and BTB domain-containing protein 14	DGE	Not DIU	5	NO
LOC116936597	uncharacterized LOC116936597	DGE	Not DIU	4	NO
LOC116936617	protein cornichon homolog 4	DGE	Not DIU	2	NO
LOC116936620	serine/threonine-protein kinase D1	DGE	Not DIU	2	NO
LOC116936627	probable tRNA (guanine(26)-N(2))-dimethyltransferase	DGE	Not DIU	2	NO
LOC116936651	uncharacterized LOC116936651	DGE	Not DIU	3	NO
LOC116936652	carboxypeptidase M	DGE	Not DIU	3	NO
LOC116936740	uncharacterized LOC116936740	DGE	Not DIU	6	NO
LOC123466273	uncharacterized LOC123466273	DGE	Not DIU	2	NO
LOC123466313	extensin-like	DGE	Not DIU	3	NO
LOC123466817	peptidylglycine alpha-amidating monooxygenase-like	DGE	Not DIU	11	NO
LOC123468027	uncharacterized LOC123468027	DGE	Not DIU	2	NO
LOC123469466	uncharacterized LOC123469466	DGE	Not DIU	4	NO
LOC123469869	claspin-like	DGE	Not DIU	2	NO
LOC123469939	tyrosine-protein kinase Fes/Fps-like	DGE	Not DIU	3	NO
LOC123470105	BTB/POZ domain-containing protein KCTD3-like	DGE	Not DIU	4	NO
LOC123470150	proteoglycan 4-like	DGE	Not DIU	2	NO
LOC123470273	protein shifted-like	DGE	Not DIU	2	NO
LOC123471026	acyl-coenzyme A diphosphatase FITM2-like	DGE	Not DIU	2	NO
LOC123471051_LOC116919740	NA	DGE	Not DIU	2	NO
LOC123471221	uncharacterized LOC123471221	DGE	Not DIU	3	NO
LOC123471550	uncharacterized LOC123471550	DGE	Not DIU	2	NO
LOC123472332	myosin light chain 1-like	DGE	Not DIU	9	NO
LOC123473828_LOC123473829	NA	DGE	Not DIU	4	NO
LOC123473917	actin, muscle	DGE	Not DIU	2	NO
LOC123475298_LOC116929536	NA	DGE	Not DIU	4	NO
LOC123475534	uncharacterized LOC123475534	DGE	Not DIU	3	NO
LOC123476840_LOC116932000	NA	DGE	Not DIU	2	NO
LOC123476993	uncharacterized LOC123476993	DGE	Not DIU	2	NO
LOC123477587	unc-112-related protein-like	DGE	Not DIU	4	NO
ND3	NA	DGE	Not DIU	2	NO
novelGene_LOC116927932_AS	NA	DGE	Not DIU	8	NO
novelGene_LOC123475455_AS	NA	DGE	Not DIU	3	NO
LOC116915693	disks large homolog 5	Not DGE	DIU	5	YES
LOC116916012	uncharacterized LOC116916012	Not DGE	DIU	6	YES
LOC116916129	exocyst complex component 2	Not DGE	DIU	14	YES
LOC116916671	serine/threonine-protein kinase Pak	Not DGE	DIU	10	YES
LOC116916914	separase	Not DGE	DIU	2	YES
LOC116917034	regulatory-associated protein of mTOR	Not DGE	DIU	8	YES
LOC116918788	ionotropic receptor 93a	Not DGE	DIU	3	YES
LOC116919174	aminopeptidase N	Not DGE	DIU	4	YES
LOC116919197_LOC116919605	NA	Not DGE	DIU	2	YES
LOC116919204	radical S-adenosyl methionine domain-containing protein 1, mitochondrial	Not DGE	DIU	7	YES
LOC116919481	TBC1 domain family member 1	Not DGE	DIU	3	YES
LOC116919877	trafficking protein particle complex subunit 12	Not DGE	DIU	8	YES
LOC116921004_LOC116921003	NA	Not DGE	DIU	4	YES
LOC116922612	rho guanine nucleotide exchange factor 7	Not DGE	DIU	6	YES
LOC116922670	general transcription factor IIE subunit 1	Not DGE	DIU	4	YES
LOC116922697	calcium-binding mitochondrial carrier protein Aralar1	Not DGE	DIU	7	YES
LOC116922817	NA	Not DGE	DIU	12	YES
LOC116923330	HBS1-like protein	Not DGE	DIU	10	YES
LOC116924758	kinase suppressor of Ras 1	Not DGE	DIU	6	YES
LOC116924846	S-adenosylmethionine decarboxylase proenzyme	Not DGE	DIU	8	YES
LOC116924967	uncharacterized LOC116924967	Not DGE	DIU	3	YES
LOC116925273	carboxypeptidase E	Not DGE	DIU	3	YES
LOC116925593	ubiquitin recognition factor in ER-associated degradation protein 1	Not DGE	DIU	6	YES
LOC116926686	myotubularin-related protein 3	Not DGE	DIU	10	YES
LOC116926737	longitudinals lacking protein	Not DGE	DIU	4	YES
LOC116928247	nose resistant to fluoxetine protein 6	Not DGE	DIU	3	YES
LOC116928387	interleukin-1 receptor-associated kinase 4	Not DGE	DIU	5	YES
LOC116928548_LOC116928549	NA	Not DGE	DIU	2	YES
LOC116928573	ral GTPase-activating protein subunit beta	Not DGE	DIU	6	YES
LOC116929965	NA	Not DGE	DIU	4	YES
LOC116930952	cationic amino acid transporter 4	Not DGE	DIU	2	YES
LOC116931075	RING finger and transmembrane domain-containing protein 2	Not DGE	DIU	3	YES
LOC116931831	AP2-associated protein kinase 1	Not DGE	DIU	5	YES
LOC116932824_LOC116932814	NA	Not DGE	DIU	3	YES
LOC116933343	NA	Not DGE	DIU	6	YES
LOC116934991_LOC116915900	NA	Not DGE	DIU	3	YES
LOC123468856_LOC123468855	NA	Not DGE	DIU	6	YES
LOC123469394	testis-specific gene A8 protein-like	Not DGE	DIU	3	YES
LOC123474406	uncharacterized LOC123474406	Not DGE	DIU	2	YES
LOC116916212	uncharacterized LOC116916212	Not DGE	DIU	5	NO
LOC116916456	NA	Not DGE	DIU	2	NO
LOC116917585	inositol-trisphosphate 3-kinase C	Not DGE	DIU	6	NO
LOC116917597	TBC1 domain family member 13	Not DGE	DIU	2	NO
LOC116917717	leucine-rich repeats and immunoglobulin-like domains protein 3	Not DGE	DIU	4	NO
LOC116917815	nephrin	Not DGE	DIU	4	NO
LOC116918264	26S proteasome regulatory subunit 8	Not DGE	DIU	4	NO
LOC116918736	ATP-citrate synthase	Not DGE	DIU	5	NO
LOC116919077	multidrug resistance-associated protein 1	Not DGE	DIU	7	NO
LOC116919472	uncharacterized LOC116919472	Not DGE	DIU	7	NO
LOC116919867	putative transcription factor SOX-15	Not DGE	DIU	3	NO
LOC116920034	N-acetylglucosamine-6-phosphate deacetylase	Not DGE	DIU	5	NO
LOC116921161	uncharacterized LOC116921161	Not DGE	DIU	5	NO
LOC116921345	uncharacterized LOC116921345	Not DGE	DIU	4	NO
LOC116921681_LOC116921686	NA	Not DGE	DIU	2	NO
LOC116921994	zinc finger protein 93	Not DGE	DIU	4	NO
LOC116922556	protein UBASH3A homolog	Not DGE	DIU	4	NO
LOC116922668	T-box transcription factor T-A-like	Not DGE	DIU	2	NO
LOC116922842	U4/U6 small nuclear ribonucleoprotein Prp3	Not DGE	DIU	6	NO
LOC116923142	SAFB-like transcription modulator	Not DGE	DIU	8	NO
LOC116923482	alpha-(1,3)-fucosyltransferase C	Not DGE	DIU	5	NO
LOC116923839	uncharacterized LOC116923839	Not DGE	DIU	2	NO
LOC116924201	kinesin-like protein KIF16B	Not DGE	DIU	4	NO
LOC116924217	pantothenate kinase 3	Not DGE	DIU	3	NO
LOC116924291	cytoplasmic dynein 1 intermediate chain	Not DGE	DIU	10	NO
LOC116924301	zinc transporter ZIP1	Not DGE	DIU	2	NO
LOC116924945	putative protein TPRXL	Not DGE	DIU	3	NO
LOC116925791	GATOR complex protein WDR59	Not DGE	DIU	9	NO
LOC116925948	anillin	Not DGE	DIU	5	NO
LOC116926132	pantetheinase	Not DGE	DIU	3	NO
LOC116926269	mannosyl-oligosaccharide 1,2-alpha-mannosidase IA	Not DGE	DIU	6	NO
LOC116926989	glucose transporter type 1	Not DGE	DIU	7	NO
LOC116927907	WSC domain-containing protein 2	Not DGE	DIU	3	NO
LOC116928738	serine/threonine-protein kinase PLK1	Not DGE	DIU	2	NO
LOC116929206	uncharacterized LOC116929206	Not DGE	DIU	4	NO
LOC116929352	WD repeat domain phosphoinositide-interacting protein 2	Not DGE	DIU	5	NO
LOC116930071	distal membrane-arm assembly complex protein 2	Not DGE	DIU	3	NO
LOC116930104	probable serine/threonine-protein kinase dyrk2	Not DGE	DIU	11	NO
LOC116930209	speckle targeted PIP5K1A-regulated poly(A) polymerase	Not DGE	DIU	3	NO
LOC116930936	peroxisomal targeting signal 1 receptor	Not DGE	DIU	7	NO
LOC116931848	valine--tRNA ligase	Not DGE	DIU	4	NO
LOC116932135	cytoplasmic FMR1-interacting protein	Not DGE	DIU	11	NO
LOC116932696	sodium/hydrogen exchanger 3	Not DGE	DIU	7	NO
LOC116932780	dihydropyrimidinase	Not DGE	DIU	7	NO
LOC116934836	uncharacterized LOC116934836	Not DGE	DIU	4	NO
LOC116935266	G1/S-specific cyclin-E	Not DGE	DIU	4	NO
LOC116935316	phosphatidate cytidylyltransferase, photoreceptor-specific	Not DGE	DIU	6	NO
LOC116935583	anaphase-promoting complex subunit 5	Not DGE	DIU	2	NO
LOC116935779	zwei Ig domain protein zig-8	Not DGE	DIU	2	NO
LOC116936321	cullin-1	Not DGE	DIU	6	NO
LOC116936475	uncharacterized LOC116936475	Not DGE	DIU	2	NO
LOC123466434	uncharacterized LOC123466434	Not DGE	DIU	3	NO
LOC123469790	propionyl-CoA carboxylase alpha chain, mitochondrial-like	Not DGE	DIU	3	NO
LOC123470202	uncharacterized LOC123470202	Not DGE	DIU	4	NO
LOC123472368	dolichol kinase-like	Not DGE	DIU	2	NO
LOC123472495	ectopic P granules protein 5 homolog	Not DGE	DIU	5	NO
LOC116915338	microtubule-associated serine/threonine-protein kinase 3	Not DGE	Not DIU	7	YES
LOC116915356	rap1 GTPase-activating protein 1	Not DGE	Not DIU	5	YES
LOC116915375	uncharacterized LOC116915375	Not DGE	Not DIU	2	YES
LOC116915385	aldehyde dehydrogenase family 3 member B1	Not DGE	Not DIU	11	YES
LOC116915390	mediator of RNA polymerase II transcription subunit 26	Not DGE	Not DIU	8	YES
LOC116915413	endoplasmic reticulum resident protein 44	Not DGE	Not DIU	3	YES
LOC116915604	protein FAM135A	Not DGE	Not DIU	3	YES
LOC116915624	suppressor protein SRP40	Not DGE	Not DIU	4	YES
LOC116915642	transcription termination factor, mitochondrial	Not DGE	Not DIU	4	YES
LOC116915664	NA	Not DGE	Not DIU	5	YES
LOC116915747	hepatocyte nuclear factor 3-beta	Not DGE	Not DIU	2	YES
LOC116915765	potassium channel subfamily K member 18	Not DGE	Not DIU	7	YES
LOC116915811	E3 ubiquitin-protein ligase NEDD4	Not DGE	Not DIU	4	YES
LOC116915813_LOC123469965	NA	Not DGE	Not DIU	3	YES
LOC116915824	F-box only protein 21	Not DGE	Not DIU	4	YES
LOC116915848	uncharacterized LOC116915848	Not DGE	Not DIU	3	YES
LOC116915895	homeobox protein orthopedia	Not DGE	Not DIU	2	YES
LOC116915918	GAS2-like protein 2	Not DGE	Not DIU	7	YES
LOC116915938	uncharacterized LOC116915938	Not DGE	Not DIU	2	YES
LOC116916119	WD repeat-containing protein 11	Not DGE	Not DIU	3	YES
LOC116916141	dnaJ homolog subfamily C member 22	Not DGE	Not DIU	2	YES
LOC116916164	E3 ubiquitin-protein ligase RNF8	Not DGE	Not DIU	2	YES
LOC116916273	outer dynein arm-docking complex subunit 2	Not DGE	Not DIU	2	YES
LOC116916294	sorting nexin-19	Not DGE	Not DIU	4	YES
LOC116916295	membrane-anchored lipid-binding protein LAM5	Not DGE	Not DIU	8	YES
LOC116916331_LOC116916332	NA	Not DGE	Not DIU	4	YES
LOC116916361	neuroglobin	Not DGE	Not DIU	2	YES
LOC116916363	beta-mannosidase	Not DGE	Not DIU	2	YES
LOC116916365_LOC123469937	NA	Not DGE	Not DIU	8	YES
LOC116916414	GPI ethanolamine phosphate transferase 2	Not DGE	Not DIU	3	YES
LOC116916425_LOC116916421	NA	Not DGE	Not DIU	3	YES
LOC116916477	high affinity copper uptake protein 1	Not DGE	Not DIU	4	YES
LOC116916488	uncharacterized LOC116916488	Not DGE	Not DIU	2	YES
LOC116916496	protein transport protein Sec16A	Not DGE	Not DIU	6	YES
LOC116916516	UHRF1-binding protein 1-like	Not DGE	Not DIU	5	YES
LOC116916563	sialin	Not DGE	Not DIU	3	YES
LOC116916585	uncharacterized LOC116916585	Not DGE	Not DIU	2	YES
LOC116916595	DNA methyltransferase 1-associated protein 1	Not DGE	Not DIU	4	YES
LOC116916606	uncharacterized LOC116916606	Not DGE	Not DIU	4	YES
LOC116916616	helicase domino-like	Not DGE	Not DIU	7	YES
LOC116916635	GPI ethanolamine phosphate transferase 3	Not DGE	Not DIU	3	YES
LOC116916644	stromal interaction molecule homolog	Not DGE	Not DIU	9	YES
LOC116916667	alkyldihydroxyacetonephosphate synthase, peroxisomal	Not DGE	Not DIU	8	YES
LOC116916677	uncharacterized LOC116916677	Not DGE	Not DIU	2	YES
LOC116916680	serine/threonine-protein kinase 3	Not DGE	Not DIU	6	YES
LOC116916689	protein spalten	Not DGE	Not DIU	2	YES
LOC116916709	heterogeneous nuclear ribonucleoprotein 27C	Not DGE	Not DIU	5	YES
LOC116916746	methylglutaconyl-CoA hydratase, mitochondrial	Not DGE	Not DIU	2	YES
LOC116916753	voltage-dependent anion-selective channel protein 2	Not DGE	Not DIU	2	YES
LOC116916801	uncharacterized LOC116916801	Not DGE	Not DIU	2	YES
LOC116916860	period circadian protein	Not DGE	Not DIU	7	YES
LOC116916895	cell cycle control protein 50A	Not DGE	Not DIU	3	YES
LOC116916912	probable leucine--tRNA ligase, mitochondrial	Not DGE	Not DIU	5	YES
LOC116916941	cyclic AMP-dependent transcription factor ATF-1	Not DGE	Not DIU	13	YES
LOC116917006	paired box protein Pax-8	Not DGE	Not DIU	2	YES
LOC116917038	uncharacterized LOC116917038	Not DGE	Not DIU	2	YES
LOC116917040	protein RFT1 homolog	Not DGE	Not DIU	7	YES
LOC116917049	armadillo repeat-containing protein 6	Not DGE	Not DIU	2	YES
LOC116917064	DNA-binding protein P3A2	Not DGE	Not DIU	4	YES
LOC116917100	adhesion G protein-coupled receptor L3	Not DGE	Not DIU	2	YES
LOC116917197	otolith matrix protein OMM-64	Not DGE	Not DIU	3	YES
LOC116917226	ER degradation-enhancing alpha-mannosidase-like protein 3	Not DGE	Not DIU	3	YES
LOC116917238	eukaryotic translation initiation factor 2-alpha kinase 1	Not DGE	Not DIU	4	YES
LOC116917239	neurogenic locus Notch protein	Not DGE	Not DIU	3	YES
LOC116917243	malonate--CoA ligase ACSF3, mitochondrial	Not DGE	Not DIU	5	YES
LOC116917244	carboxylesterase 4A	Not DGE	Not DIU	2	YES
LOC116917245	uncharacterized LOC116917245	Not DGE	Not DIU	4	YES
LOC116917261_LOC116917227	NA	Not DGE	Not DIU	3	YES
LOC116917272	syntaxin-5	Not DGE	Not DIU	4	YES
LOC116917275	cytohesin-1	Not DGE	Not DIU	3	YES
LOC116917292	luc7-like protein 3	Not DGE	Not DIU	3	YES
LOC116917296_LOC116917277	NA	Not DGE	Not DIU	6	YES
LOC116917352	phenylalanine--tRNA ligase, mitochondrial	Not DGE	Not DIU	3	YES
LOC116917364	aquaporin-7	Not DGE	Not DIU	7	YES
LOC116917435	vigilin	Not DGE	Not DIU	17	YES
LOC116917485	nucleoside diphosphate-linked moiety X motif 19	Not DGE	Not DIU	2	YES
LOC116917498	zinc finger protein 383	Not DGE	Not DIU	2	YES
LOC116917502	zinc finger C2HC domain-containing protein 1A	Not DGE	Not DIU	3	YES
LOC116917510	mannose-1-phosphate guanyltransferase alpha	Not DGE	Not DIU	4	YES
LOC116917575	ubiquitin carboxyl-terminal hydrolase 14	Not DGE	Not DIU	3	YES
LOC116917626	kinesin-like protein KIF2A	Not DGE	Not DIU	2	YES
LOC116917664	uncharacterized LOC116917664	Not DGE	Not DIU	2	YES
LOC116917665	rho GTPase-activating protein 1	Not DGE	Not DIU	6	YES
LOC116917666	uncharacterized LOC116917666	Not DGE	Not DIU	3	YES
LOC116917708	pumilio homolog 2	Not DGE	Not DIU	6	YES
LOC116917723	sorting nexin-13	Not DGE	Not DIU	9	YES
LOC116917733	protein CLEC16A homolog	Not DGE	Not DIU	6	YES
LOC116917765	uncharacterized LOC116917765	Not DGE	Not DIU	3	YES
LOC116917799	microtubule-associated serine/threonine-protein kinase 3	Not DGE	Not DIU	3	YES
LOC116917809	uncharacterized LOC116917809	Not DGE	Not DIU	2	YES
LOC116917839	cyclin-dependent kinase-like 4	Not DGE	Not DIU	4	YES
LOC116917865	UDP-N-acetylhexosamine pyrophosphorylase	Not DGE	Not DIU	7	YES
LOC116917873	uncharacterized LOC116917873	Not DGE	Not DIU	3	YES
LOC116917896	transcription initiation factor TFIID subunit 6	Not DGE	Not DIU	2	YES
LOC116917907	plasma membrane calcium-transporting ATPase 3	Not DGE	Not DIU	5	YES
LOC116917927	RNA-binding protein cabeza	Not DGE	Not DIU	6	YES
LOC116917939	TGF-beta-activated kinase 1 and MAP3K7-binding protein 1	Not DGE	Not DIU	2	YES
LOC116917954	Golgi resident protein GCP60	Not DGE	Not DIU	5	YES
LOC116917968	innexin inx2	Not DGE	Not DIU	2	YES
LOC116917996	cordon-bleu protein-like 1	Not DGE	Not DIU	5	YES
LOC116917999	muscle M-line assembly protein unc-89	Not DGE	Not DIU	2	YES
LOC116918020	zinc finger protein 551	Not DGE	Not DIU	4	YES
LOC116918038	homeobox protein aristaless	Not DGE	Not DIU	3	YES
LOC116918061	tumor protein D54	Not DGE	Not DIU	7	YES
LOC116918164	CCAAT/enhancer-binding protein zeta	Not DGE	Not DIU	3	YES
LOC116918209	CAP-Gly domain-containing linker protein 1	Not DGE	Not DIU	3	YES
LOC116918223	PAS domain-containing serine/threonine-protein kinase	Not DGE	Not DIU	3	YES
LOC116918237	ras-related protein Ral-a	Not DGE	Not DIU	3	YES
LOC116918261	serine/threonine-protein kinase CST20	Not DGE	Not DIU	5	YES
LOC116918295	peptidyl-prolyl cis-trans isomerase FKBP8	Not DGE	Not DIU	4	YES
LOC116918298	protein lifeguard 1	Not DGE	Not DIU	5	YES
LOC116918334	septin homolog spn2-like	Not DGE	Not DIU	4	YES
LOC116918350	uncharacterized LOC116918350	Not DGE	Not DIU	2	YES
LOC116918469	serine/threonine-protein phosphatase 4 regulatory subunit 4	Not DGE	Not DIU	3	YES
LOC116918470	uncharacterized LOC116918470	Not DGE	Not DIU	3	YES
LOC116918493	histone-lysine N-methyltransferase EZH2	Not DGE	Not DIU	15	YES
LOC116918501	NA	Not DGE	Not DIU	6	YES
LOC116918517	calcium permeable stress-gated cation channel 1	Not DGE	Not DIU	7	YES
LOC116918583	NA	Not DGE	Not DIU	2	YES
LOC116918596	5'-AMP-activated protein kinase subunit gamma-1	Not DGE	Not DIU	10	YES
LOC116918597_LOC116918596	NA	Not DGE	Not DIU	3	YES
LOC116918603	uncharacterized LOC116918603	Not DGE	Not DIU	8	YES
LOC116918665	ribonuclease P protein subunit p30	Not DGE	Not DIU	5	YES
LOC116918682	uncharacterized LOC116918682	Not DGE	Not DIU	3	YES
LOC116918714	CYFIP-related Rac1 interactor B	Not DGE	Not DIU	2	YES
LOC116918740	protein abrupt	Not DGE	Not DIU	3	YES
LOC116918741	transcription factor YY2	Not DGE	Not DIU	7	YES
LOC116918770	ubiquitin carboxyl-terminal hydrolase 48	Not DGE	Not DIU	2	YES
LOC116918817	ankyrin repeat domain-containing protein 40	Not DGE	Not DIU	2	YES
LOC116918842	ubiquitin-like modifier-activating enzyme 1	Not DGE	Not DIU	9	YES
LOC116918870	MAGUK p55 subfamily member 7	Not DGE	Not DIU	4	YES
LOC116918915	galactosylgalactosylxylosylprotein 3-beta-glucuronosyltransferase P	Not DGE	Not DIU	5	YES
LOC116918940	uncharacterized LOC116918940	Not DGE	Not DIU	5	YES
LOC116918955	solute carrier family 15 member 4	Not DGE	Not DIU	7	YES
LOC116918974	BRCA1-associated RING domain protein 1	Not DGE	Not DIU	3	YES
LOC116918979	protein artemis	Not DGE	Not DIU	2	YES
LOC116918999	28S rRNA (cytosine-C(5))-methyltransferase	Not DGE	Not DIU	3	YES
LOC116919007	uncharacterized LOC116919007	Not DGE	Not DIU	3	YES
LOC116919010	sorting nexin-14	Not DGE	Not DIU	2	YES
LOC116919035	NA	Not DGE	Not DIU	3	YES
LOC116919071	WD repeat-containing protein 13	Not DGE	Not DIU	6	YES
LOC116919091	cryptochrome-1	Not DGE	Not DIU	5	YES
LOC116919127	phosphatidylinositol N-acetylglucosaminyltransferase subunit A	Not DGE	Not DIU	2	YES
LOC116919164_LOC116919161	NA	Not DGE	Not DIU	2	YES
LOC116919170	E3 ubiquitin-protein ligase znrf2	Not DGE	Not DIU	3	YES
LOC116919190_LOC116919186	NA	Not DGE	Not DIU	2	YES
LOC116919192	putative uncharacterized protein DDB_G0290521	Not DGE	Not DIU	4	YES
LOC116919198	cyclin-dependent kinase 11B	Not DGE	Not DIU	4	YES
LOC116919205	G1/S-specific cyclin-D2	Not DGE	Not DIU	4	YES
LOC116919206	uncharacterized LOC116919206	Not DGE	Not DIU	2	YES
LOC116919219	exportin-2	Not DGE	Not DIU	3	YES
LOC116919246	ankyrin repeat and fibronectin type-III domain-containing protein 1	Not DGE	Not DIU	5	YES
LOC116919247	ubiquitin carboxyl-terminal hydrolase 20	Not DGE	Not DIU	6	YES
LOC116919250	uncharacterized LOC116919250	Not DGE	Not DIU	2	YES
LOC116919288	caspase-2	Not DGE	Not DIU	6	YES
LOC116919293	integrin alpha-PS1	Not DGE	Not DIU	5	YES
LOC116919297	putative glycerol-3-phosphate transporter 5	Not DGE	Not DIU	3	YES
LOC116919402	protein cycle	Not DGE	Not DIU	2	YES
LOC116919424	uncharacterized LOC116919424	Not DGE	Not DIU	3	YES
LOC116919457	uncharacterized LOC116919457	Not DGE	Not DIU	2	YES
LOC116919461	uncharacterized LOC116919461	Not DGE	Not DIU	5	YES
LOC116919480	clusterin-associated protein 1	Not DGE	Not DIU	4	YES
LOC116919505	nuclear protein MDM1	Not DGE	Not DIU	8	YES
LOC116919522	band 4.1-like protein 4	Not DGE	Not DIU	5	YES
LOC116919544_LOC116919729	NA	Not DGE	Not DIU	2	YES
LOC116919558	protein toll	Not DGE	Not DIU	4	YES
LOC116919565	dnaJ homolog dnj-5	Not DGE	Not DIU	5	YES
LOC116919593	serine/arginine-rich splicing factor 7	Not DGE	Not DIU	5	YES
LOC116919608	programmed cell death protein 7-like	Not DGE	Not DIU	4	YES
LOC116919649	notchless protein homolog 1	Not DGE	Not DIU	4	YES
LOC116919699_LOC116919683	NA	Not DGE	Not DIU	4	YES
LOC116919753	solute carrier family 25 member 35	Not DGE	Not DIU	5	YES
LOC116919757	eukaryotic elongation factor 2 kinase	Not DGE	Not DIU	7	YES
LOC116919782	GRIP and coiled-coil domain-containing protein 1	Not DGE	Not DIU	4	YES
LOC116919796	uncharacterized LOC116919796	Not DGE	Not DIU	7	YES
LOC116919801	zinc finger protein 236	Not DGE	Not DIU	5	YES
LOC116919805	uncharacterized LOC116919805	Not DGE	Not DIU	3	YES
LOC116919825	uncharacterized LOC116919825	Not DGE	Not DIU	3	YES
LOC116919897	G-protein-signaling modulator 2	Not DGE	Not DIU	6	YES
LOC116919908	eukaryotic translation initiation factor 4H	Not DGE	Not DIU	5	YES
LOC116919938	serine/threonine-protein kinase Warts	Not DGE	Not DIU	3	YES
LOC116919963	mucin-5AC	Not DGE	Not DIU	3	YES
LOC116919970	serine/threonine-protein phosphatase 6 regulatory ankyrin repeat subunit A	Not DGE	Not DIU	2	YES
LOC116920054	zinc finger MYND domain-containing protein 10	Not DGE	Not DIU	2	YES
LOC116920192	tudor domain-containing 6	Not DGE	Not DIU	2	YES
LOC116920198	vascular endothelial growth factor receptor kdr-like	Not DGE	Not DIU	6	YES
LOC116920240	sodium/potassium/calcium exchanger 3	Not DGE	Not DIU	4	YES
LOC116920263	zinc/cadmium resistance protein	Not DGE	Not DIU	6	YES
LOC116920387	putative nuclease HARBI1	Not DGE	Not DIU	2	YES
LOC116920390	uncharacterized LOC116920390	Not DGE	Not DIU	15	YES
LOC116920398	uncharacterized LOC116920398	Not DGE	Not DIU	7	YES
LOC116920420	uncharacterized LOC116920420	Not DGE	Not DIU	10	YES
LOC116920570_LOC116920588	NA	Not DGE	Not DIU	2	YES
LOC116920751	transcriptional adapter 2-beta	Not DGE	Not DIU	3	YES
LOC116920776	venom allergen 3 homolog	Not DGE	Not DIU	2	YES
LOC116920826	flocculation protein FLO11	Not DGE	Not DIU	5	YES
LOC116920854	A-kinase anchor protein 17A	Not DGE	Not DIU	4	YES
LOC116920864	pecanex-like protein 1	Not DGE	Not DIU	2	YES
LOC116920866	uncharacterized LOC116920866	Not DGE	Not DIU	2	YES
LOC116920939	retinol-binding protein pinta	Not DGE	Not DIU	2	YES
LOC116920991	N-acetyl-D-glucosamine kinase	Not DGE	Not DIU	3	YES
LOC116921025	cytoplasmic dynein 1 light intermediate chain 2	Not DGE	Not DIU	10	YES
LOC116921044	putative ankyrin repeat protein RF_0381	Not DGE	Not DIU	2	YES
LOC116921090_LOC123471630	NA	Not DGE	Not DIU	2	YES
LOC116921109	uncharacterized LOC116921109	Not DGE	Not DIU	3	YES
LOC116921122	putative phosphoenolpyruvate synthase	Not DGE	Not DIU	3	YES
LOC116921179	G2/mitotic-specific cyclin-B3	Not DGE	Not DIU	4	YES
LOC116921213	uncharacterized LOC116921213	Not DGE	Not DIU	2	YES
LOC116921217	uncharacterized LOC116921217	Not DGE	Not DIU	4	YES
LOC116921218_LOC116921209	NA	Not DGE	Not DIU	4	YES
LOC116921363	uncharacterized LOC116921363	Not DGE	Not DIU	2	YES
LOC116921439	rab GTPase-binding effector protein 1	Not DGE	Not DIU	6	YES
LOC116921441	translation initiation factor eIF-2B subunit epsilon	Not DGE	Not DIU	3	YES
LOC116921447	PDZ and LIM domain protein Zasp	Not DGE	Not DIU	3	YES
LOC116921474	cysteine sulfinic acid decarboxylase	Not DGE	Not DIU	2	YES
LOC116921488	transmembrane protein 94-like	Not DGE	Not DIU	4	YES
LOC116921507	ADP,ATP carrier protein 1	Not DGE	Not DIU	4	YES
LOC116921565	fez family zinc finger protein 2	Not DGE	Not DIU	6	YES
LOC116921585_LOC116921591	NA	Not DGE	Not DIU	2	YES
LOC116921642	lysophosphatidylserine lipase ABHD12-like	Not DGE	Not DIU	4	YES
LOC116921642_LOC116921644	NA	Not DGE	Not DIU	3	YES
LOC116921647_LOC116921646	NA	Not DGE	Not DIU	2	YES
LOC116921681	solute carrier family 40 member 1	Not DGE	Not DIU	6	YES
LOC116921683	DNA nucleotidylexotransferase	Not DGE	Not DIU	2	YES
LOC116921684	ataxin-10	Not DGE	Not DIU	4	YES
LOC116921731	NA	Not DGE	Not DIU	6	YES
LOC116921734	uncharacterized LOC116921734	Not DGE	Not DIU	2	YES
LOC116921745	acetylcholine receptor subunit alpha-L1	Not DGE	Not DIU	2	YES
LOC116921894	LIX1-like protein	Not DGE	Not DIU	4	YES
LOC116921900	probable arginine--tRNA ligase, mitochondrial	Not DGE	Not DIU	6	YES
LOC116921909	membrane-associated guanylate kinase, WW and PDZ domain-containing protein 1	Not DGE	Not DIU	2	YES
LOC116921911	erythroid differentiation-related factor 1	Not DGE	Not DIU	3	YES
LOC116921934	uncharacterized LOC116921934	Not DGE	Not DIU	2	YES
LOC116921950	homeotic protein spalt-major	Not DGE	Not DIU	2	YES
LOC116921979	exportin-7	Not DGE	Not DIU	4	YES
LOC116922025	serine-enriched protein	Not DGE	Not DIU	2	YES
LOC116922037	uncharacterized LOC116922037	Not DGE	Not DIU	5	YES
LOC116922043	protein FAM91A1	Not DGE	Not DIU	5	YES
LOC116922045	4'-phosphopantetheine phosphatase	Not DGE	Not DIU	3	YES
LOC116922074	tyrosine-protein kinase Fyn	Not DGE	Not DIU	13	YES
LOC116922118	RNA-binding protein squid	Not DGE	Not DIU	2	YES
LOC116922165	dual specificity protein phosphatase 16	Not DGE	Not DIU	4	YES
LOC116922303	oxysterol-binding protein-related protein 8	Not DGE	Not DIU	7	YES
LOC116922308	putative sodium-dependent multivitamin transporter	Not DGE	Not DIU	7	YES
LOC116922317	E3 ubiquitin-protein ligase RNF14	Not DGE	Not DIU	6	YES
LOC116922324	glycoprotein-N-acetylgalactosamine 3-beta-galactosyltransferase 1	Not DGE	Not DIU	3	YES
LOC116922440	SWI/SNF-related matrix-associated actin-dependent regulator of chromatin subfamily E member 1	Not DGE	Not DIU	8	YES
LOC116922520	probable cation-transporting ATPase 13A5	Not DGE	Not DIU	5	YES
LOC116922574	coronin-2B	Not DGE	Not DIU	8	YES
LOC116922586	heat shock protein 75 kDa, mitochondrial	Not DGE	Not DIU	6	YES
LOC116922590	gem-associated protein 5	Not DGE	Not DIU	2	YES
LOC116922595	segmentation protein cap'n'collar	Not DGE	Not DIU	4	YES
LOC116922613	targeting protein for Xklp2	Not DGE	Not DIU	5	YES
LOC116922693	atrial natriuretic peptide receptor 1	Not DGE	Not DIU	2	YES
LOC116922772	phenoloxidase subunit 1	Not DGE	Not DIU	10	YES
LOC116922775	inositol polyphosphate-4-phosphatase type I A	Not DGE	Not DIU	4	YES
LOC116922793	tyrosine-protein phosphatase non-receptor type 13	Not DGE	Not DIU	6	YES
LOC116922801	dipeptidyl peptidase 9	Not DGE	Not DIU	5	YES
LOC116922810	protein glass	Not DGE	Not DIU	2	YES
LOC116922815	nitric oxide-associated protein 1	Not DGE	Not DIU	3	YES
LOC116922816	transcription factor 12	Not DGE	Not DIU	8	YES
LOC116922821	monocarboxylate transporter 14	Not DGE	Not DIU	6	YES
LOC116922822	GMP synthase [glutamine-hydrolyzing]	Not DGE	Not DIU	2	YES
LOC116922840	another transcription unit protein	Not DGE	Not DIU	2	YES
LOC116922846	WD repeat-containing protein 76	Not DGE	Not DIU	3	YES
LOC116922859	solute carrier family 2, facilitated glucose transporter member 8	Not DGE	Not DIU	4	YES
LOC116922862	major facilitator superfamily domain-containing protein 1	Not DGE	Not DIU	9	YES
LOC116922869	cryptochrome DASH	Not DGE	Not DIU	5	YES
LOC116922884	monocarboxylate transporter 12	Not DGE	Not DIU	3	YES
LOC116922982_LOC116922943	NA	Not DGE	Not DIU	4	YES
LOC116922995	14-3-3 protein epsilon	Not DGE	Not DIU	4	YES
LOC116923008	liprin-beta-1	Not DGE	Not DIU	5	YES
LOC116923032	proton channel OtopLc	Not DGE	Not DIU	2	YES
LOC116923051	galectin-9	Not DGE	Not DIU	8	YES
LOC116923140	tetratricopeptide repeat protein 21B	Not DGE	Not DIU	4	YES
LOC116923150	sentrin-specific protease	Not DGE	Not DIU	4	YES
LOC116923177	exocyst complex component 7	Not DGE	Not DIU	6	YES
LOC116923359	tyrosine-protein kinase HTK16	Not DGE	Not DIU	7	YES
LOC116923360	ankyrin-1	Not DGE	Not DIU	3	YES
LOC116923407	lachesin	Not DGE	Not DIU	2	YES
LOC116923414	uncharacterized LOC116923414	Not DGE	Not DIU	8	YES
LOC116923480	protein arginine methyltransferase NDUFAF7 homolog, mitochondrial	Not DGE	Not DIU	4	YES
LOC116923502	ralA-binding protein 1	Not DGE	Not DIU	7	YES
LOC116923526	adenylate cyclase type 6	Not DGE	Not DIU	2	YES
LOC116923540	uncharacterized LOC116923540	Not DGE	Not DIU	8	YES
LOC116923555	glycoprotein-N-acetylgalactosamine 3-beta-galactosyltransferase 1	Not DGE	Not DIU	7	YES
LOC116923638	fibroblast growth factor receptor 3-like	Not DGE	Not DIU	5	YES
LOC116923644	cadherin-related family member 1	Not DGE	Not DIU	2	YES
LOC116923656	transport and Golgi organization protein 2	Not DGE	Not DIU	2	YES
LOC116923685	probable ATP-dependent RNA helicase DHX34	Not DGE	Not DIU	3	YES
LOC116923694	myc box-dependent-interacting protein 1	Not DGE	Not DIU	8	YES
LOC116923710	ornithine decarboxylase antizyme 1	Not DGE	Not DIU	8	YES
LOC116923730	GTPase-activating protein skywalker	Not DGE	Not DIU	3	YES
LOC116923768	activin receptor type-2A	Not DGE	Not DIU	6	YES
LOC116923816	NFX1-type zinc finger-containing protein 1	Not DGE	Not DIU	3	YES
LOC116923827	putative ATPase N2B	Not DGE	Not DIU	2	YES
LOC116923828	ionotropic receptor 93a	Not DGE	Not DIU	4	YES
LOC116923901	structural maintenance of chromosomes protein 4	Not DGE	Not DIU	4	YES
LOC116924010	venom carboxylesterase-6	Not DGE	Not DIU	4	YES
LOC116924031	ATP-binding cassette sub-family G member 1	Not DGE	Not DIU	7	YES
LOC116924034	uncharacterized LOC116924034	Not DGE	Not DIU	2	YES
LOC116924037	post-GPI attachment to proteins factor 2-like	Not DGE	Not DIU	2	YES
LOC116924046	thyroid adenoma-associated protein homolog	Not DGE	Not DIU	2	YES
LOC116924077_LOC116924075	NA	Not DGE	Not DIU	4	YES
LOC116924090	uncharacterized LOC116924090	Not DGE	Not DIU	2	YES
LOC116924091	uncharacterized LOC116924091	Not DGE	Not DIU	2	YES
LOC116924197	uncharacterized LOC116924197	Not DGE	Not DIU	2	YES
LOC116924198	uncharacterized LOC116924198	Not DGE	Not DIU	3	YES
LOC116924211	5-formyltetrahydrofolate cyclo-ligase	Not DGE	Not DIU	3	YES
LOC116924216	nuclear hormone receptor HR96	Not DGE	Not DIU	3	YES
LOC116924220_LOC116924236_LOC123474364	NA	Not DGE	Not DIU	3	YES
LOC116924424	rapamycin-insensitive companion of mTOR	Not DGE	Not DIU	4	YES
LOC116924528	mediator of RNA polymerase II transcription subunit 23	Not DGE	Not DIU	4	YES
LOC116924598	probable ATP-dependent RNA helicase DHX35	Not DGE	Not DIU	6	YES
LOC116924607	histone H2A deubiquitinase MYSM1	Not DGE	Not DIU	3	YES
LOC116924623	helix-loop-helix protein 11	Not DGE	Not DIU	2	YES
LOC116924638	protein ST7 homolog	Not DGE	Not DIU	7	YES
LOC116924694	activating signal cointegrator 1	Not DGE	Not DIU	3	YES
LOC116924695	Kruppel-like factor 1	Not DGE	Not DIU	4	YES
LOC116924697	endonuclease 8-like 1	Not DGE	Not DIU	5	YES
LOC116924727	MTOR-associated protein MEAK7	Not DGE	Not DIU	10	YES
LOC116924762	ubinuclein-1	Not DGE	Not DIU	6	YES
LOC116924785	bombesin receptor subtype-3	Not DGE	Not DIU	3	YES
LOC116924822	translation initiation factor eIF-2B subunit gamma	Not DGE	Not DIU	5	YES
LOC116924833	CBL-interacting protein kinase 16	Not DGE	Not DIU	8	YES
LOC116924837	serine/threonine-protein kinase PLK4	Not DGE	Not DIU	2	YES
LOC116924842	neuroglian	Not DGE	Not DIU	7	YES
LOC116924850	coiled-coil domain-containing protein 174	Not DGE	Not DIU	4	YES
LOC116924856	SH3 domain-containing kinase-binding protein 1	Not DGE	Not DIU	8	YES
LOC116924868	ribosomal protein S6 kinase 2 beta	Not DGE	Not DIU	9	YES
LOC116924904	glycine dehydrogenase (decarboxylating), mitochondrial	Not DGE	Not DIU	6	YES
LOC116924907	aminoacylase-1	Not DGE	Not DIU	2	YES
LOC116924968	intraflagellar transport protein 56	Not DGE	Not DIU	2	YES
LOC116925053	glycerate kinase	Not DGE	Not DIU	3	YES
LOC116925088	cAMP-dependent protein kinase catalytic subunit 1	Not DGE	Not DIU	3	YES
LOC116925100	C2 domain-containing protein 5	Not DGE	Not DIU	4	YES
LOC116925140	GTP 3',8-cyclase, mitochondrial	Not DGE	Not DIU	4	YES
LOC116925152	uncharacterized LOC116925152	Not DGE	Not DIU	14	YES
LOC116925155	splicing factor 3B subunit 3	Not DGE	Not DIU	11	YES
LOC116925156	FERM domain-containing protein 4A	Not DGE	Not DIU	12	YES
LOC116925169	mediator of RNA polymerase II transcription subunit 24	Not DGE	Not DIU	4	YES
LOC116925234	U1 small nuclear ribonucleoprotein C	Not DGE	Not DIU	2	YES
LOC116925242	tetraspanin-3	Not DGE	Not DIU	2	YES
LOC116925249	putative inorganic phosphate cotransporter	Not DGE	Not DIU	3	YES
LOC116925422	G-protein coupled receptor Mth2	Not DGE	Not DIU	2	YES
LOC116925455	uncharacterized LOC116925455	Not DGE	Not DIU	2	YES
LOC116925496	tyrosine-protein kinase transmembrane receptor Ror2	Not DGE	Not DIU	4	YES
LOC116925506	asparagine-rich zinc finger protein AZF1	Not DGE	Not DIU	2	YES
LOC116925548_LOC116925606	NA	Not DGE	Not DIU	2	YES
LOC116925565	DNA polymerase iota	Not DGE	Not DIU	2	YES
LOC116925581	46 kDa FK506-binding nuclear protein	Not DGE	Not DIU	2	YES
LOC116925669	integrator complex subunit 13	Not DGE	Not DIU	7	YES
LOC116925690	CXXC-type zinc finger protein 1	Not DGE	Not DIU	5	YES
LOC116925695	syndecan	Not DGE	Not DIU	5	YES
LOC116925706	RNA 3'-terminal phosphate cyclase	Not DGE	Not DIU	2	YES
LOC116925710	metalloendopeptidase OMA1, mitochondrial	Not DGE	Not DIU	3	YES
LOC116925715	CWF19-like protein 1	Not DGE	Not DIU	3	YES
LOC116925716	SET domain-containing protein SmydA-8	Not DGE	Not DIU	6	YES
LOC116925718	rRNA methyltransferase 1, mitochondrial	Not DGE	Not DIU	4	YES
LOC116925730	pyroglutamylated RF-amide peptide receptor	Not DGE	Not DIU	2	YES
LOC116925747	ubiquitin-conjugating enzyme E2 J1	Not DGE	Not DIU	2	YES
LOC116925847	SCY1-like protein 2	Not DGE	Not DIU	2	YES
LOC116925885	pleckstrin homology domain-containing family J member 1	Not DGE	Not DIU	3	YES
LOC116925950	zwei Ig domain protein zig-8	Not DGE	Not DIU	2	YES
LOC116926021	transcriptional adapter 1	Not DGE	Not DIU	2	YES
LOC116926027_LOC123474358	NA	Not DGE	Not DIU	2	YES
LOC116926075	protein CutA homolog	Not DGE	Not DIU	2	YES
LOC116926080	uncharacterized LOC116926080	Not DGE	Not DIU	3	YES
LOC116926135	autophagy-related protein 101	Not DGE	Not DIU	2	YES
LOC116926138	prothoracicostatic peptides	Not DGE	Not DIU	2	YES
LOC116926141	uncharacterized LOC116926141	Not DGE	Not DIU	11	YES
LOC116926144	diacylglycerol lipase-beta	Not DGE	Not DIU	4	YES
LOC116926241	coiled-coil domain-containing protein 112	Not DGE	Not DIU	2	YES
LOC116926262	uncharacterized LOC116926262	Not DGE	Not DIU	2	YES
LOC116926298	LIM domain-binding protein 2	Not DGE	Not DIU	6	YES
LOC116926299	nuclear factor related to kappa-B-binding protein	Not DGE	Not DIU	2	YES
LOC116926303	rhotekin	Not DGE	Not DIU	7	YES
LOC116926316_LOC116926329	NA	Not DGE	Not DIU	2	YES
LOC116926329	uncharacterized LOC116926329	Not DGE	Not DIU	2	YES
LOC116926415	uncharacterized LOC116926415	Not DGE	Not DIU	3	YES
LOC116926434	BRCA1-associated ATM activator 1	Not DGE	Not DIU	5	YES
LOC116926460	uncharacterized protein C7orf26 homolog	Not DGE	Not DIU	6	YES
LOC116926540	carbonic anhydrase	Not DGE	Not DIU	2	YES
LOC116926599	uncharacterized LOC116926599	Not DGE	Not DIU	2	YES
LOC116926669	intraflagellar transport protein 122 homolog	Not DGE	Not DIU	4	YES
LOC116926679	beta-glucuronidase	Not DGE	Not DIU	9	YES
LOC116926738	uncharacterized LOC116926738	Not DGE	Not DIU	5	YES
LOC116926744	uncharacterized LOC116926744	Not DGE	Not DIU	2	YES
LOC116926755	zinc finger RNA-binding protein	Not DGE	Not DIU	4	YES
LOC116926833	beta-1,4-galactosyltransferase 1	Not DGE	Not DIU	2	YES
LOC116927033	uncharacterized LOC116927033	Not DGE	Not DIU	4	YES
LOC116927036	kinesin-like protein Klp61F	Not DGE	Not DIU	4	YES
LOC116927050	endophilin-A	Not DGE	Not DIU	16	YES
LOC116927184	DDB1- and CUL4-associated factor 8	Not DGE	Not DIU	5	YES
LOC116927197	pupal cuticle protein	Not DGE	Not DIU	2	YES
LOC116927310	poly(A) RNA polymerase gld-2 homolog A	Not DGE	Not DIU	3	YES
LOC116927321	ATPase family AAA domain-containing protein 3A homolog	Not DGE	Not DIU	6	YES
LOC116927357	oxysterol-binding protein-related protein 11	Not DGE	Not DIU	7	YES
LOC116927358	cryptochrome-1	Not DGE	Not DIU	4	YES
LOC116927358_LOC123474659	NA	Not DGE	Not DIU	2	YES
LOC116927385	U2 snRNP-associated SURP motif-containing protein	Not DGE	Not DIU	7	YES
LOC116927387	ras-related C3 botulinum toxin substrate 1	Not DGE	Not DIU	6	YES
LOC116927400	fibroblast growth factor receptor-like 1	Not DGE	Not DIU	3	YES
LOC116927402	fibroblast growth factor receptor-like 1	Not DGE	Not DIU	6	YES
LOC116927481	phosphatidylinositol N-acetylglucosaminyltransferase subunit Q	Not DGE	Not DIU	4	YES
LOC116927489	uncharacterized LOC116927489	Not DGE	Not DIU	2	YES
LOC116927621	RING finger protein unkempt homolog	Not DGE	Not DIU	8	YES
LOC116927627	F-box/LRR-repeat protein 7	Not DGE	Not DIU	3	YES
LOC116927708	DNA ligase 4	Not DGE	Not DIU	6	YES
LOC116927711	probable ATP-dependent RNA helicase DDX31	Not DGE	Not DIU	2	YES
LOC116927712	ankyrin-2	Not DGE	Not DIU	7	YES
LOC116927715	nuclear pore complex protein Nup85	Not DGE	Not DIU	6	YES
LOC116927855	group 3 secretory phospholipase A2	Not DGE	Not DIU	7	YES
LOC116927899	alpha-(1,3)-fucosyltransferase C	Not DGE	Not DIU	2	YES
LOC116927943	adenosylhomocysteinase-like 1	Not DGE	Not DIU	9	YES
LOC116927971	WASH complex subunit 1	Not DGE	Not DIU	2	YES
LOC116927989	histone-lysine N-methyltransferase NSD2	Not DGE	Not DIU	2	YES
LOC116927990	glutamate receptor ionotropic, kainate 2	Not DGE	Not DIU	8	YES
LOC116928036	uncharacterized LOC116928036	Not DGE	Not DIU	2	YES
LOC116928044	chromobox protein homolog 2	Not DGE	Not DIU	6	YES
LOC116928256	uncharacterized LOC116928256	Not DGE	Not DIU	6	YES
LOC116928275	protein lin-10	Not DGE	Not DIU	6	YES
LOC116928298	oxysterol-binding protein-related protein 1	Not DGE	Not DIU	2	YES
LOC116928318	transcription elongation factor A N-terminal and central domain-containing protein 2	Not DGE	Not DIU	4	YES
LOC116928437	etoposide-induced protein 2.4 homolog	Not DGE	Not DIU	3	YES
LOC116928466	uncharacterized LOC116928466	Not DGE	Not DIU	3	YES
LOC116928474	alpha-N-acetylglucosaminidase	Not DGE	Not DIU	2	YES
LOC116928489	cullin-2	Not DGE	Not DIU	3	YES
LOC116928509	adenylate cyclase type 5	Not DGE	Not DIU	5	YES
LOC116928547	DDB1- and CUL4-associated factor 6	Not DGE	Not DIU	3	YES
LOC116928559	serum response factor homolog	Not DGE	Not DIU	3	YES
LOC116928563	peroxidase	Not DGE	Not DIU	3	YES
LOC116928765	RNA-binding protein 39	Not DGE	Not DIU	9	YES
LOC116928910_LOC116928909	NA	Not DGE	Not DIU	2	YES
LOC116928939	protein charlatan	Not DGE	Not DIU	2	YES
LOC116928945	zinc finger protein 2	Not DGE	Not DIU	2	YES
LOC116928946	heat shock factor protein	Not DGE	Not DIU	6	YES
LOC116929059	queuine tRNA-ribosyltransferase catalytic subunit 1	Not DGE	Not DIU	2	YES
LOC116929095	uncharacterized LOC116929095	Not DGE	Not DIU	5	YES
LOC116929148	TBC1 domain family member 25	Not DGE	Not DIU	3	YES
LOC116929155	probable 4-coumarate--CoA ligase 3	Not DGE	Not DIU	2	YES
LOC116929232	probable RNA methyltransferase Y17G7B.18	Not DGE	Not DIU	7	YES
LOC116929235	XK-related protein 7	Not DGE	Not DIU	4	YES
LOC116929267	uncharacterized LOC116929267	Not DGE	Not DIU	2	YES
LOC116929388	exocyst complex component 5	Not DGE	Not DIU	6	YES
LOC116929409	uncharacterized LOC116929409	Not DGE	Not DIU	2	YES
LOC116929418	adenylate cyclase type 2	Not DGE	Not DIU	2	YES
LOC116929428	cullin-5	Not DGE	Not DIU	4	YES
LOC116929560	uncharacterized LOC116929560	Not DGE	Not DIU	7	YES
LOC116929606	trimeric intracellular cation channel type 1B.1	Not DGE	Not DIU	7	YES
LOC116929646	deoxynucleoside kinase	Not DGE	Not DIU	3	YES
LOC116929660	armadillo repeat-containing protein 1	Not DGE	Not DIU	3	YES
LOC116929666	zinc finger protein 2	Not DGE	Not DIU	14	YES
LOC116929679	neurogenic locus protein delta	Not DGE	Not DIU	2	YES
LOC116929690	sodium/calcium exchanger 3	Not DGE	Not DIU	2	YES
LOC116929701	luciferin 4-monooxygenase	Not DGE	Not DIU	6	YES
LOC116929805	uncharacterized LOC116929805	Not DGE	Not DIU	2	YES
LOC116929827	microspherule protein 1	Not DGE	Not DIU	3	YES
LOC116929854	tight junction-associated protein 1	Not DGE	Not DIU	7	YES
LOC116929909	NA	Not DGE	Not DIU	2	YES
LOC116929935	NA	Not DGE	Not DIU	13	YES
LOC116929936	uncharacterized LOC116929936	Not DGE	Not DIU	5	YES
LOC116929989	ring canal kelch homolog	Not DGE	Not DIU	3	YES
LOC116930002	uncharacterized LOC116930002	Not DGE	Not DIU	2	YES
LOC116930007	uncharacterized LOC116930007	Not DGE	Not DIU	4	YES
LOC116930012	uncharacterized LOC116930012	Not DGE	Not DIU	2	YES
LOC116930073	G patch domain-containing protein 11	Not DGE	Not DIU	2	YES
LOC116930076	signal recognition particle 54 kDa protein	Not DGE	Not DIU	6	YES
LOC116930124	ribosomal protein S6 kinase alpha-5	Not DGE	Not DIU	2	YES
LOC116930129	E3 ubiquitin-protein ligase CBL	Not DGE	Not DIU	10	YES
LOC116930160	uncharacterized LOC116930160	Not DGE	Not DIU	2	YES
LOC116930194	hemicentin-2	Not DGE	Not DIU	6	YES
LOC116930228	NA	Not DGE	Not DIU	13	YES
LOC116930278	NA	Not DGE	Not DIU	2	YES
LOC116930290	pleckstrin homology domain-containing family M member 2	Not DGE	Not DIU	8	YES
LOC116930315	phosphatidate cytidylyltransferase, mitochondrial	Not DGE	Not DIU	3	YES
LOC116930345	male-specific lethal 1 homolog	Not DGE	Not DIU	2	YES
LOC116930358	uncharacterized LOC116930358	Not DGE	Not DIU	6	YES
LOC116930375	ETS domain-containing protein Elk-3	Not DGE	Not DIU	5	YES
LOC116930419	RNA-binding protein 5	Not DGE	Not DIU	11	YES
LOC116930421	mitochondrial carnitine/acylcarnitine carrier protein	Not DGE	Not DIU	3	YES
LOC116930472	uncharacterized LOC116930472	Not DGE	Not DIU	5	YES
LOC116930544	vacuolar protein sorting-associated protein 33B	Not DGE	Not DIU	3	YES
LOC116930578	unc-112-related protein	Not DGE	Not DIU	5	YES
LOC116930623	uncharacterized LOC116930623	Not DGE	Not DIU	2	YES
LOC116930640	potassium channel subfamily K member 15	Not DGE	Not DIU	3	YES
LOC116930640_LOC116930649	NA	Not DGE	Not DIU	5	YES
LOC116930697	uncharacterized LOC116930697	Not DGE	Not DIU	5	YES
LOC116930743	WD repeat-containing protein 47	Not DGE	Not DIU	11	YES
LOC116930765	endonuclease/exonuclease/phosphatase family domain-containing protein 1	Not DGE	Not DIU	3	YES
LOC116930812	uncharacterized LOC116930812	Not DGE	Not DIU	3	YES
LOC116930841	uncharacterized LOC116930841	Not DGE	Not DIU	3	YES
LOC116930847	F-box/LRR-repeat protein 7	Not DGE	Not DIU	4	YES
LOC116930848	vacuolar protein sorting-associated protein 41 homolog	Not DGE	Not DIU	6	YES
LOC116930904	uncharacterized LOC116930904	Not DGE	Not DIU	4	YES
LOC116930968	Na(+)/H(+) exchange regulatory cofactor NHE-RF2	Not DGE	Not DIU	5	YES
LOC116930970	protein neuralized	Not DGE	Not DIU	2	YES
LOC116931030	N6-adenosine-methyltransferase catalytic subunit	Not DGE	Not DIU	2	YES
LOC116931051	uncharacterized LOC116931051	Not DGE	Not DIU	2	YES
LOC116931068	protein tipE	Not DGE	Not DIU	4	YES
LOC116931076	phosphorylase b kinase gamma catalytic chain, skeletal muscle/heart isoform	Not DGE	Not DIU	6	YES
LOC116931091	protein kinase C-binding protein 1	Not DGE	Not DIU	8	YES
LOC116931097	bumetanide-sensitive sodium-(potassium)-chloride cotransporter	Not DGE	Not DIU	4	YES
LOC116931123	uncharacterized aarF domain-containing protein kinase 5	Not DGE	Not DIU	7	YES
LOC116931126	chlorophyllase-2	Not DGE	Not DIU	5	YES
LOC116931139	protein lin-28 homolog	Not DGE	Not DIU	4	YES
LOC116931161	uncharacterized LOC116931161	Not DGE	Not DIU	4	YES
LOC116931202	cytosolic endo-beta-N-acetylglucosaminidase-like	Not DGE	Not DIU	4	YES
LOC116931225	beclin 1-associated autophagy-related key regulator	Not DGE	Not DIU	5	YES
LOC116931246	E3 ubiquitin-protein ligase RNF216	Not DGE	Not DIU	3	YES
LOC116931250	N-lysine methyltransferase KMT5A-A	Not DGE	Not DIU	8	YES
LOC116931271	vacuolar protein sorting-associated protein 37B	Not DGE	Not DIU	2	YES
LOC116931343	pyridoxal phosphate phosphatase PHOSPHO2	Not DGE	Not DIU	3	YES
LOC116931353	GATOR complex protein NPRL2	Not DGE	Not DIU	3	YES
LOC116931416	calcium-activated chloride channel regulator 4A	Not DGE	Not DIU	3	YES
LOC116931453	caseinolytic peptidase B protein homolog	Not DGE	Not DIU	2	YES
LOC116931567	GDP-D-glucose phosphorylase 1	Not DGE	Not DIU	5	YES
LOC116931649	protein nessun dorma	Not DGE	Not DIU	2	YES
LOC116931652	serine beta-lactamase-like protein LACTB, mitochondrial	Not DGE	Not DIU	5	YES
LOC116931665	exocyst complex component 6B	Not DGE	Not DIU	5	YES
LOC116931698	NA	Not DGE	Not DIU	5	YES
LOC116931711	NA	Not DGE	Not DIU	3	YES
LOC116931735	calpain-C	Not DGE	Not DIU	8	YES
LOC116931828	mitochondrial cardiolipin hydrolase	Not DGE	Not DIU	3	YES
LOC116931837	probable methyltransferase-like protein 15 homolog	Not DGE	Not DIU	2	YES
LOC116931838	poly(A) RNA polymerase, mitochondrial	Not DGE	Not DIU	5	YES
LOC116931877	beta-1-syntrophin	Not DGE	Not DIU	9	YES
LOC116931916	protein PHTF2	Not DGE	Not DIU	16	YES
LOC116931922_LOC116931926	NA	Not DGE	Not DIU	3	YES
LOC116931985	NA	Not DGE	Not DIU	7	YES
LOC116932003	NA	Not DGE	Not DIU	7	YES
LOC116932012	uncharacterized LOC116932012	Not DGE	Not DIU	8	YES
LOC116932084	ubiquitin-protein ligase E3A	Not DGE	Not DIU	5	YES
LOC116932090	NA	Not DGE	Not DIU	3	YES
LOC116932116	THAP domain-containing protein 5	Not DGE	Not DIU	2	YES
LOC116932116_LOC116932117	NA	Not DGE	Not DIU	3	YES
LOC116932140	proton channel OtopLc	Not DGE	Not DIU	3	YES
LOC116932149	cGMP-dependent protein kinase, isozyme 2 forms cD4/T1/T3A/T3B	Not DGE	Not DIU	2	YES
LOC116932155	malate synthase	Not DGE	Not DIU	4	YES
LOC116932167	paired box protein Pax-6	Not DGE	Not DIU	2	YES
LOC116932178	uncharacterized LOC116932178	Not DGE	Not DIU	2	YES
LOC116932189	zinc finger CCCH domain-containing protein 11A	Not DGE	Not DIU	3	YES
LOC116932282	FHF complex subunit HOOK interacting protein 1B	Not DGE	Not DIU	4	YES
LOC116932313_LOC116932315	NA	Not DGE	Not DIU	3	YES
LOC116932391	kinesin-associated protein 3	Not DGE	Not DIU	5	YES
LOC116932422	protein phosphatase 1K, mitochondrial	Not DGE	Not DIU	6	YES
LOC116932526	uncharacterized LOC116932526	Not DGE	Not DIU	6	YES
LOC116932649	sushi, von Willebrand factor type A, EGF and pentraxin domain-containing protein 1	Not DGE	Not DIU	9	YES
LOC116932677	mechanosensory protein 2	Not DGE	Not DIU	3	YES
LOC116932682	ras GTPase-activating protein raskol	Not DGE	Not DIU	5	YES
LOC116932697	sodium/hydrogen exchanger 2	Not DGE	Not DIU	4	YES
LOC116932711	solute carrier organic anion transporter family member 74D	Not DGE	Not DIU	3	YES
LOC116932766	elongation factor Ts, mitochondrial	Not DGE	Not DIU	2	YES
LOC116932800	uncharacterized LOC116932800	Not DGE	Not DIU	3	YES
LOC116932900	FMR1 autosomal homolog 1	Not DGE	Not DIU	10	YES
LOC116932903	uncharacterized LOC116932903	Not DGE	Not DIU	2	YES
LOC116932969	S1 RNA-binding domain-containing protein 1	Not DGE	Not DIU	3	YES
LOC116932975	glucose dehydrogenase [FAD, quinone]	Not DGE	Not DIU	2	YES
LOC116932983	rhodopsin	Not DGE	Not DIU	2	YES
LOC116933028	aarF domain-containing kinase 1	Not DGE	Not DIU	2	YES
LOC116933042	death domain-associated protein 6	Not DGE	Not DIU	3	YES
LOC116933517	uncharacterized LOC116933517	Not DGE	Not DIU	4	YES
LOC116933568	uncharacterized LOC116933568	Not DGE	Not DIU	2	YES
LOC116933600_LOC116933677	NA	Not DGE	Not DIU	2	YES
LOC116933689	synaptojanin-1	Not DGE	Not DIU	2	YES
LOC116933724	CUB and sushi domain-containing protein 3	Not DGE	Not DIU	3	YES
LOC116933743	nose resistant to fluoxetine protein 6	Not DGE	Not DIU	5	YES
LOC116933835	cyclin-dependent kinase 12	Not DGE	Not DIU	8	YES
LOC116933865_LOC116920274	NA	Not DGE	Not DIU	2	YES
LOC116933875	2-oxoglutarate and iron-dependent oxygenase JMJD4-like	Not DGE	Not DIU	3	YES
LOC116934063	ubiquitin-conjugating enzyme E2 E1	Not DGE	Not DIU	4	YES
LOC116934228	MICAL-like protein 1	Not DGE	Not DIU	8	YES
LOC116934229	mediator of RNA polymerase II transcription subunit 12	Not DGE	Not DIU	2	YES
LOC116934378	5'-3' exoribonuclease 2 homolog	Not DGE	Not DIU	5	YES
LOC116934634	globin C, coelomic-like	Not DGE	Not DIU	2	YES
LOC116934669	tetratricopeptide repeat protein 7B	Not DGE	Not DIU	8	YES
LOC116934677	GILT-like protein 1	Not DGE	Not DIU	3	YES
LOC116934804	phosphoglucomutase-2	Not DGE	Not DIU	3	YES
LOC116934889	uncharacterized LOC116934889	Not DGE	Not DIU	3	YES
LOC116934908	calcium-dependent protein kinase 2	Not DGE	Not DIU	2	YES
LOC116935034	formin-binding protein 1-like	Not DGE	Not DIU	6	YES
LOC116935145	AMP deaminase 2	Not DGE	Not DIU	7	YES
LOC116935244	RNA polymerase II-associated factor 1 homolog	Not DGE	Not DIU	5	YES
LOC116935306	PTB domain-containing engulfment adapter protein 1	Not DGE	Not DIU	10	YES
LOC116935311	uncharacterized LOC116935311	Not DGE	Not DIU	3	YES
LOC116935434	tetratricopeptide repeat protein 27	Not DGE	Not DIU	4	YES
LOC116935476	ubiquinone biosynthesis monooxygenase COQ6, mitochondrial	Not DGE	Not DIU	4	YES
LOC116935513	uncharacterized LOC116935513	Not DGE	Not DIU	5	YES
LOC116935532	uncharacterized LOC116935532	Not DGE	Not DIU	2	YES
LOC116935533	aminopeptidase N	Not DGE	Not DIU	6	YES
LOC116935637	vacuole membrane protein 1	Not DGE	Not DIU	4	YES
LOC116935698	isoleucine--tRNA ligase, mitochondrial	Not DGE	Not DIU	8	YES
LOC116935705	uncharacterized LOC116935705	Not DGE	Not DIU	2	YES
LOC116935871	WW domain-containing adapter protein with coiled-coil	Not DGE	Not DIU	7	YES
LOC116935940	SH3 domain-containing protein Dlish	Not DGE	Not DIU	2	YES
LOC116936026	vacuolar protein sorting-associated protein 26C	Not DGE	Not DIU	6	YES
LOC116936110	uncharacterized LOC116936110	Not DGE	Not DIU	12	YES
LOC116936114	ubiquitin-protein ligase E3C	Not DGE	Not DIU	5	YES
LOC116936186	tRNA-splicing endonuclease subunit Sen2	Not DGE	Not DIU	6	YES
LOC116936216	neuropeptide CCHamide-1 receptor	Not DGE	Not DIU	4	YES
LOC116936259	uncharacterized LOC116936259	Not DGE	Not DIU	3	YES
LOC116936465	probable phospholipid-transporting ATPase IA	Not DGE	Not DIU	10	YES
LOC116936467	serine/threonine-protein phosphatase 5	Not DGE	Not DIU	2	YES
LOC116936566	negative elongation factor D	Not DGE	Not DIU	4	YES
LOC116936567	protein Red	Not DGE	Not DIU	2	YES
LOC116936581	serine/threonine-protein kinase SIK1	Not DGE	Not DIU	5	YES
LOC116936582	TBC domain-containing protein kinase-like protein	Not DGE	Not DIU	4	YES
LOC116936602	runt-related transcription factor 1	Not DGE	Not DIU	4	YES
LOC116936621	dipeptidyl peptidase 3	Not DGE	Not DIU	5	YES
LOC123466255	MFS-type efflux pump MSMEG_3705-like	Not DGE	Not DIU	3	YES
LOC123466268	tRNA (cytosine(72)-C(5))-methyltransferase NSUN6-like	Not DGE	Not DIU	3	YES
LOC123466275	TBC1 domain family member 25-like	Not DGE	Not DIU	3	YES
LOC123466284	uncharacterized LOC123466284	Not DGE	Not DIU	2	YES
LOC123466285	ectopic P granules protein 5 homolog	Not DGE	Not DIU	3	YES
LOC123466303_LOC116932318	NA	Not DGE	Not DIU	5	YES
LOC123466393	septin-2-like	Not DGE	Not DIU	2	YES
LOC123466400	uncharacterized LOC123466400	Not DGE	Not DIU	9	YES
LOC123466458	uncharacterized LOC123466458	Not DGE	Not DIU	2	YES
LOC123466496	germinal-center associated nuclear protein-like	Not DGE	Not DIU	3	YES
LOC123466511	baculoviral IAP repeat-containing protein 7-like	Not DGE	Not DIU	3	YES
LOC123466552_LOC116936379	NA	Not DGE	Not DIU	2	YES
LOC123467045	axin-like	Not DGE	Not DIU	5	YES
LOC123467064	97 kDa heat shock protein-like	Not DGE	Not DIU	2	YES
LOC123467381	RNA-binding protein fusilli-like	Not DGE	Not DIU	8	YES
LOC123469323	uracil phosphoribosyltransferase homolog	Not DGE	Not DIU	5	YES
LOC123469471	autophagy-related protein 2 homolog A-like	Not DGE	Not DIU	3	YES
LOC123469589	sorting nexin-13-like	Not DGE	Not DIU	6	YES
LOC123469624	locomotion-related protein Hikaru genki-like	Not DGE	Not DIU	2	YES
LOC123469654	NA	Not DGE	Not DIU	6	YES
LOC123469669	pleckstrin homology domain-containing family H member 2-like	Not DGE	Not DIU	4	YES
LOC123469973	GATOR complex protein WDR24-like	Not DGE	Not DIU	5	YES
LOC123470146_LOC116916044	NA	Not DGE	Not DIU	2	YES
LOC123470152	mediator of RNA polymerase II transcription subunit 17-like	Not DGE	Not DIU	5	YES
LOC123470215	tyrosine-protein phosphatase non-receptor type 11-like	Not DGE	Not DIU	5	YES
LOC123470222	DNA-binding protein P3A2-like	Not DGE	Not DIU	7	YES
LOC123470224	hrp65 protein-like	Not DGE	Not DIU	3	YES
LOC123470227	SH2B adapter protein 2-like	Not DGE	Not DIU	3	YES
LOC123470316	uncharacterized LOC123470316	Not DGE	Not DIU	3	YES
LOC123470358_LOC116930031	NA	Not DGE	Not DIU	4	YES
LOC123470545	uncharacterized LOC123470545	Not DGE	Not DIU	2	YES
LOC123470577	transcription factor IIIB 90 kDa subunit-like	Not DGE	Not DIU	2	YES
LOC123470591	uncharacterized LOC123470591	Not DGE	Not DIU	7	YES
LOC123470964	protein lin-28 homolog	Not DGE	Not DIU	3	YES
LOC123471018	ATP-binding cassette sub-family F member 1-like	Not DGE	Not DIU	2	YES
LOC123471223	uncharacterized LOC123471223	Not DGE	Not DIU	2	YES
LOC123471294	uncharacterized LOC123471294	Not DGE	Not DIU	3	YES
LOC123471501	ATP-binding cassette sub-family G member 1-like	Not DGE	Not DIU	6	YES
LOC123471548	uncharacterized LOC123471548	Not DGE	Not DIU	5	YES
LOC123471605_LOC123471604	NA	Not DGE	Not DIU	2	YES
LOC123472445	glutamate-gated chloride channel-like	Not DGE	Not DIU	2	YES
LOC123472514	cleavage and polyadenylation specificity factor 73-like	Not DGE	Not DIU	2	YES
LOC123472655	uncharacterized LOC123472655	Not DGE	Not DIU	2	YES
LOC123473899	monocyte to macrophage differentiation factor 2-like	Not DGE	Not DIU	7	YES
LOC123473927	uncharacterized LOC123473927	Not DGE	Not DIU	2	YES
LOC123474059	uncharacterized LOC123474059	Not DGE	Not DIU	3	YES
LOC123474147_LOC116927356	NA	Not DGE	Not DIU	3	YES
LOC123474225_LOC123474226	NA	Not DGE	Not DIU	3	YES
LOC123474239	uncharacterized LOC123474239	Not DGE	Not DIU	2	YES
LOC123474245	uncharacterized LOC123474245	Not DGE	Not DIU	4	YES
LOC123474606	uncharacterized LOC123474606	Not DGE	Not DIU	2	YES
LOC123474615	RILP-like protein homolog	Not DGE	Not DIU	3	YES
LOC123474707	calcium/calmodulin-dependent protein kinase kinase 1-like	Not DGE	Not DIU	3	YES
LOC123474708_LOC123474712	NA	Not DGE	Not DIU	3	YES
LOC123475466_LOC123475478	NA	Not DGE	Not DIU	2	YES
LOC123475612	alpha-aminoadipic semialdehyde synthase, mitochondrial-like	Not DGE	Not DIU	3	YES
LOC123475730	endonuclease/exonuclease/phosphatase family domain-containing protein 1-like	Not DGE	Not DIU	2	YES
LOC123475734	uridine-cytidine kinase 2-B-like	Not DGE	Not DIU	2	YES
LOC123475987	retinol-binding protein pinta-like	Not DGE	Not DIU	5	YES
LOC123476136	serine/threonine-protein kinase ATG1b-like	Not DGE	Not DIU	3	YES
LOC123476823	uncharacterized LOC123476823	Not DGE	Not DIU	6	YES
LOC123477011	glutamic acid-rich protein-like	Not DGE	Not DIU	2	YES
LOC123477100	uncharacterized LOC123477100	Not DGE	Not DIU	4	YES
LOC123477389	uncharacterized LOC123477389	Not DGE	Not DIU	3	YES
LOC123477455	uncharacterized LOC123477455	Not DGE	Not DIU	2	YES
LOC123477578	U6 snRNA phosphodiesterase-like	Not DGE	Not DIU	3	YES
novelGene_LOC116919550_AS	NA	Not DGE	Not DIU	2	YES
novelGene_LOC116919715_AS	NA	Not DGE	Not DIU	3	YES
novelGene_LOC116922525_AS	NA	Not DGE	Not DIU	3	YES
novelGene_LOC116922928_AS	NA	Not DGE	Not DIU	5	YES
novelGene_LOC116923498_AS	NA	Not DGE	Not DIU	2	YES
novelGene_LOC116928040_AS	NA	Not DGE	Not DIU	2	YES
novelGene_LOC116931009_AS	NA	Not DGE	Not DIU	3	YES
novelGene_LOC116933911_AS	NA	Not DGE	Not DIU	4	YES
novelGene_LOC123470173_AS	NA	Not DGE	Not DIU	4	YES
COX1	NA	Not DGE	Not DIU	3	NO
COX2	NA	Not DGE	Not DIU	2	NO
COX3	NA	Not DGE	Not DIU	3	NO
CYTB	NA	Not DGE	Not DIU	2	NO
LOC116915296_LOC116932038	NA	Not DGE	Not DIU	5	NO
LOC116915308	transcription factor 25	Not DGE	Not DIU	4	NO
LOC116915327	Krueppel-like factor 7	Not DGE	Not DIU	2	NO
LOC116915330	eIF-2-alpha kinase activator GCN1	Not DGE	Not DIU	5	NO
LOC116915340	collagen alpha-2(IV) chain	Not DGE	Not DIU	5	NO
LOC116915341	collagen alpha-5(IV) chain	Not DGE	Not DIU	5	NO
LOC116915346_LOC116934249	NA	Not DGE	Not DIU	3	NO
LOC116915352	ATP-dependent RNA helicase DHX8	Not DGE	Not DIU	2	NO
LOC116915359	structural maintenance of chromosomes protein 5	Not DGE	Not DIU	3	NO
LOC116915364	apoptosis-resistant E3 ubiquitin protein ligase 1	Not DGE	Not DIU	5	NO
LOC116915365	syndetin	Not DGE	Not DIU	3	NO
LOC116915366	very low-density lipoprotein receptor	Not DGE	Not DIU	4	NO
LOC116915367	uncharacterized LOC116915367	Not DGE	Not DIU	5	NO
LOC116915369	protein O-mannosyl-transferase Tmtc3	Not DGE	Not DIU	5	NO
LOC116915371	transitional endoplasmic reticulum ATPase	Not DGE	Not DIU	8	NO
LOC116915377	peroxisomal acyl-coenzyme A oxidase 3	Not DGE	Not DIU	2	NO
LOC116915378	merlin	Not DGE	Not DIU	4	NO
LOC116915380	matrix metalloproteinase-2	Not DGE	Not DIU	7	NO
LOC116915384	sphingomyelin phosphodiesterase	Not DGE	Not DIU	3	NO
LOC116915386	nicotinate phosphoribosyltransferase	Not DGE	Not DIU	7	NO
LOC116915391	probable methylmalonate-semialdehyde dehydrogenase [acylating], mitochondrial	Not DGE	Not DIU	4	NO
LOC116915394	synaptic vesicular amine transporter	Not DGE	Not DIU	2	NO
LOC116915395	A-kinase anchor protein 1, mitochondrial	Not DGE	Not DIU	8	NO
LOC116915396	testis-expressed protein 10	Not DGE	Not DIU	2	NO
LOC116915409	uncharacterized LOC116915409	Not DGE	Not DIU	3	NO
LOC116915420	RAB6A-GEF complex partner protein 2	Not DGE	Not DIU	3	NO
LOC116915425	palmitoyltransferase ZDHHC16B	Not DGE	Not DIU	2	NO
LOC116915427	synaptic vesicle membrane protein VAT-1 homolog	Not DGE	Not DIU	2	NO
LOC116915439	RWD domain-containing protein 3	Not DGE	Not DIU	3	NO
LOC116915440	neuferricin	Not DGE	Not DIU	2	NO
LOC116915446	type 2 phosphatidylinositol 4,5-bisphosphate 4-phosphatase	Not DGE	Not DIU	4	NO
LOC116915450	uncharacterized LOC116915450	Not DGE	Not DIU	2	NO
LOC116915468	uncharacterized LOC116915468	Not DGE	Not DIU	3	NO
LOC116915477	ADP-ribosylation factor 1	Not DGE	Not DIU	5	NO
LOC116915506	probable inactive serine/threonine-protein kinase slob2	Not DGE	Not DIU	2	NO
LOC116915602	uncharacterized LOC116915602	Not DGE	Not DIU	2	NO
LOC116915605	nephrin	Not DGE	Not DIU	3	NO
LOC116915608	embryonic polarity protein dorsal	Not DGE	Not DIU	5	NO
LOC116915610	putative tyrosine-protein kinase Wsck	Not DGE	Not DIU	11	NO
LOC116915612	irregular chiasm C-roughest protein	Not DGE	Not DIU	13	NO
LOC116915614	kazrin	Not DGE	Not DIU	5	NO
LOC116915615	zinc finger protein 431	Not DGE	Not DIU	2	NO
LOC116915617	uncharacterized LOC116915617	Not DGE	Not DIU	3	NO
LOC116915618	wiskott-Aldrich syndrome protein family member 3	Not DGE	Not DIU	2	NO
LOC116915622	membralin	Not DGE	Not DIU	5	NO
LOC116915625	uncharacterized LOC116915625	Not DGE	Not DIU	3	NO
LOC116915633	contactin-associated protein-like 3	Not DGE	Not DIU	4	NO
LOC116915638	DNA-binding protein Ets97D	Not DGE	Not DIU	4	NO
LOC116915640	coiled-coil domain-containing protein 6	Not DGE	Not DIU	6	NO
LOC116915644	glycoprotein endo-alpha-1,2-mannosidase	Not DGE	Not DIU	3	NO
LOC116915647	uncharacterized LOC116915647	Not DGE	Not DIU	2	NO
LOC116915651	uncharacterized LOC116915651	Not DGE	Not DIU	2	NO
LOC116915654	beta-1,4-N-acetylgalactosaminyltransferase bre-4	Not DGE	Not DIU	4	NO
LOC116915655	methyltransferase-like protein 24	Not DGE	Not DIU	2	NO
LOC116915672	MKRN2 opposite strand protein	Not DGE	Not DIU	3	NO
LOC116915673	ras-related protein Rab-14	Not DGE	Not DIU	4	NO
LOC116915702	uncharacterized LOC116915702	Not DGE	Not DIU	2	NO
LOC116915732	DENN domain-containing protein Crag	Not DGE	Not DIU	3	NO
LOC116915733	3-hydroxy-3-methylglutaryl-coenzyme A reductase	Not DGE	Not DIU	5	NO
LOC116915737	flotillin-1	Not DGE	Not DIU	4	NO
LOC116915739	serine/threonine-protein kinase/endoribonuclease ire-1	Not DGE	Not DIU	3	NO
LOC116915740	all trans-polyprenyl-diphosphate synthase PDSS1	Not DGE	Not DIU	5	NO
LOC116915761	DNA-directed RNA polymerase III subunit RPC7-like	Not DGE	Not DIU	2	NO
LOC116915762	centromere protein X	Not DGE	Not DIU	2	NO
LOC116915763	box A-binding factor	Not DGE	Not DIU	2	NO
LOC116915764	calpain-7	Not DGE	Not DIU	4	NO
LOC116915767	activated CDC42 kinase 1	Not DGE	Not DIU	2	NO
LOC116915771	tRNA-dihydrouridine(47) synthase [NAD(P)(+)]-like	Not DGE	Not DIU	2	NO
LOC116915772	atypical protein kinase C	Not DGE	Not DIU	3	NO
LOC116915773	protein gustavus	Not DGE	Not DIU	4	NO
LOC116915776	F-actin-capping protein subunit beta	Not DGE	Not DIU	3	NO
LOC116915777	keratin, type I cytoskeletal 9	Not DGE	Not DIU	2	NO
LOC116915778	UPF0047 protein YjbQ	Not DGE	Not DIU	3	NO
LOC116915781	pentatricopeptide repeat-containing protein 1, mitochondrial	Not DGE	Not DIU	3	NO
LOC116915782_LOC116915889	NA	Not DGE	Not DIU	3	NO
LOC116915784	N-alpha-acetyltransferase 60	Not DGE	Not DIU	2	NO
LOC116915808	adenylate cyclase type 9	Not DGE	Not DIU	8	NO
LOC116915810	rap guanine nucleotide exchange factor 1	Not DGE	Not DIU	4	NO
LOC116915814	stimulator of interferon genes protein	Not DGE	Not DIU	5	NO
LOC116915816	integral membrane protein DGCR2/IDD	Not DGE	Not DIU	2	NO
LOC116915837	replication factor C subunit 2	Not DGE	Not DIU	4	NO
LOC116915838	forkhead box protein F1-B	Not DGE	Not DIU	2	NO
LOC116915851_LOC123466367	NA	Not DGE	Not DIU	3	NO
LOC116915856	protein transport protein Sec23A	Not DGE	Not DIU	7	NO
LOC116915857	sodium-independent sulfate anion transporter	Not DGE	Not DIU	3	NO
LOC116915859	E3 ubiquitin-protein ligase rnf168	Not DGE	Not DIU	3	NO
LOC116915871	zinc finger MYND domain-containing protein 11	Not DGE	Not DIU	3	NO
LOC116915875	forkhead box protein L2	Not DGE	Not DIU	5	NO
LOC116915882	uncharacterized LOC116915882	Not DGE	Not DIU	2	NO
LOC116915902	T-complex protein 1 subunit gamma	Not DGE	Not DIU	6	NO
LOC116915910	arginase, hepatic	Not DGE	Not DIU	2	NO
LOC116915921	CWF19-like protein 2 homolog	Not DGE	Not DIU	3	NO
LOC116915923_LOC116915925	NA	Not DGE	Not DIU	2	NO
LOC116915926	UDP-glucose 6-dehydrogenase	Not DGE	Not DIU	5	NO
LOC116915946	WASH complex subunit 5	Not DGE	Not DIU	5	NO
LOC116915949	alpha-1,3-mannosyl-glycoprotein 4-beta-N-acetylglucosaminyltransferase B	Not DGE	Not DIU	7	NO
LOC116915962	suppressor of cytokine signaling 6	Not DGE	Not DIU	2	NO
LOC116915963	BSD domain-containing protein 1	Not DGE	Not DIU	2	NO
LOC116915964	3-ketodihydrosphingosine reductase	Not DGE	Not DIU	2	NO
LOC116915972	E3 ubiquitin-protein ligase KCMF1	Not DGE	Not DIU	2	NO
LOC116915973	cyclin-C	Not DGE	Not DIU	3	NO
LOC116915978	sec1 family domain-containing protein 2	Not DGE	Not DIU	2	NO
LOC116915982	sorting nexin-29	Not DGE	Not DIU	2	NO
LOC116915984	protoheme IX farnesyltransferase, mitochondrial	Not DGE	Not DIU	2	NO
LOC116915988	NA	Not DGE	Not DIU	3	NO
LOC116915990	nuclear hormone receptor FTZ-F1 beta	Not DGE	Not DIU	3	NO
LOC116915993	golgin subfamily A member 2	Not DGE	Not DIU	6	NO
LOC116915994	protein disulfide-isomerase A5	Not DGE	Not DIU	6	NO
LOC116915995	dihydrolipoyllysine-residue succinyltransferase component of 2-oxoglutarate dehydrogenase complex, mitochondrial	Not DGE	Not DIU	2	NO
LOC116915996	NAD-dependent protein deacetylase Sirt6	Not DGE	Not DIU	2	NO
LOC116915998	NA	Not DGE	Not DIU	2	NO
LOC116916013	zinc finger FYVE domain-containing protein 9	Not DGE	Not DIU	3	NO
LOC116916014	vam6/Vps39-like protein	Not DGE	Not DIU	7	NO
LOC116916015	myb-related protein B	Not DGE	Not DIU	6	NO
LOC116916017	coatomer subunit delta	Not DGE	Not DIU	7	NO
LOC116916024	NA	Not DGE	Not DIU	3	NO
LOC116916027	A disintegrin and metalloproteinase with thrombospondin motifs 16	Not DGE	Not DIU	3	NO
LOC116916046	DNA helicase MCM9	Not DGE	Not DIU	6	NO
LOC116916051	photoreceptor-specific nuclear receptor	Not DGE	Not DIU	2	NO
LOC116916052	leucine-rich repeat protein soc-2	Not DGE	Not DIU	2	NO
LOC116916055	protein farnesyltransferase/geranylgeranyltransferase type-1 subunit alpha	Not DGE	Not DIU	3	NO
LOC116916069_LOC116916068	NA	Not DGE	Not DIU	2	NO
LOC116916103	titin	Not DGE	Not DIU	7	NO
LOC116916105	mediator of DNA damage checkpoint protein 1	Not DGE	Not DIU	3	NO
LOC116916107	protein CREBRF homolog	Not DGE	Not DIU	7	NO
LOC116916114	respirasome Complex Assembly Factor 1	Not DGE	Not DIU	4	NO
LOC116916120	uncharacterized protein DDB_G0283697	Not DGE	Not DIU	2	NO
LOC116916124	E3 ubiquitin-protein ligase HECW2	Not DGE	Not DIU	3	NO
LOC116916126	protein ERGIC-53	Not DGE	Not DIU	10	NO
LOC116916128	protein RRNAD1	Not DGE	Not DIU	2	NO
LOC116916136	zinc finger protein 423	Not DGE	Not DIU	2	NO
LOC116916143	general transcription and DNA repair factor IIH helicase subunit XPB	Not DGE	Not DIU	2	NO
LOC116916152	aspartate--tRNA ligase, cytoplasmic	Not DGE	Not DIU	5	NO
LOC116916155	fibronectin type-III domain-containing protein 3A	Not DGE	Not DIU	2	NO
LOC116916169_LOC116916167	NA	Not DGE	Not DIU	4	NO
LOC116916172	tetratricopeptide repeat protein 19 homolog, mitochondrial	Not DGE	Not DIU	2	NO
LOC116916173	nucleolar and coiled-body phosphoprotein 1	Not DGE	Not DIU	5	NO
LOC116916176	platelet-activating factor acetylhydrolase IB subunit alpha2	Not DGE	Not DIU	3	NO
LOC116916186	protein winged eye	Not DGE	Not DIU	4	NO
LOC116916187	uncharacterized LOC116916187	Not DGE	Not DIU	3	NO
LOC116916188	probable serine hydrolase	Not DGE	Not DIU	4	NO
LOC116916189	protein FAM8A1	Not DGE	Not DIU	3	NO
LOC116916193	E3 ubiquitin-protein ligase arih1l	Not DGE	Not DIU	5	NO
LOC116916194	GTP-binding protein 1	Not DGE	Not DIU	5	NO
LOC116916200	histone H3.3A	Not DGE	Not DIU	6	NO
LOC116916202	endoplasmic reticulum metallopeptidase 1	Not DGE	Not DIU	5	NO
LOC116916203	cAMP-dependent protein kinase type II regulatory subunit	Not DGE	Not DIU	3	NO
LOC116916209	von Willebrand factor A domain-containing protein 8	Not DGE	Not DIU	2	NO
LOC116916211	myosin heavy chain 95F	Not DGE	Not DIU	9	NO
LOC116916215	insulin-like growth factor II	Not DGE	Not DIU	4	NO
LOC116916220	THO complex subunit 2	Not DGE	Not DIU	3	NO
LOC116916224	homeobox protein engrailed-2b	Not DGE	Not DIU	2	NO
LOC116916228	uncharacterized LOC116916228	Not DGE	Not DIU	2	NO
LOC116916245	uncharacterized LOC116916245	Not DGE	Not DIU	6	NO
LOC116916247	nucleoredoxin-like protein 2	Not DGE	Not DIU	3	NO
LOC116916248	hypoxia up-regulated protein 1	Not DGE	Not DIU	14	NO
LOC116916250	uncharacterized LOC116916250	Not DGE	Not DIU	9	NO
LOC116916259	COBW domain-containing protein 1	Not DGE	Not DIU	2	NO
LOC116916272	MAP7 domain-containing protein 1	Not DGE	Not DIU	5	NO
LOC116916274	uncharacterized LOC116916274	Not DGE	Not DIU	10	NO
LOC116916281_LOC116916275	NA	Not DGE	Not DIU	3	NO
LOC116916300	lysophospholipid acyltransferase 1	Not DGE	Not DIU	4	NO
LOC116916302	uncharacterized LOC116916302	Not DGE	Not DIU	3	NO
LOC116916303_LOC116916305	NA	Not DGE	Not DIU	3	NO
LOC116916316	1-phosphatidylinositol 3-phosphate 5-kinase	Not DGE	Not DIU	2	NO
LOC116916317	vacuolar protein sorting-associated protein 8 homolog	Not DGE	Not DIU	3	NO
LOC116916321	tudor domain-containing protein 7B	Not DGE	Not DIU	4	NO
LOC116916322	nucleolar protein 10	Not DGE	Not DIU	5	NO
LOC116916325	protein LSM14 homolog A-A	Not DGE	Not DIU	9	NO
LOC116916340	NA	Not DGE	Not DIU	3	NO
LOC116916346	fasciclin-2	Not DGE	Not DIU	12	NO
LOC116916349	glutathione peroxidase	Not DGE	Not DIU	2	NO
LOC116916351	NA	Not DGE	Not DIU	7	NO
LOC116916365	protein P200	Not DGE	Not DIU	3	NO
LOC116916367	NA	Not DGE	Not DIU	3	NO
LOC116916368	PHD finger protein 14	Not DGE	Not DIU	4	NO
LOC116916369	INO80 complex subunit D	Not DGE	Not DIU	2	NO
LOC116916370	uncharacterized LOC116916370	Not DGE	Not DIU	5	NO
LOC116916372	tRNA-uridine aminocarboxypropyltransferase 1	Not DGE	Not DIU	2	NO
LOC116916389	NA	Not DGE	Not DIU	2	NO
LOC116916392	sodium-dependent phosphate transport protein 2B	Not DGE	Not DIU	2	NO
LOC116916393	heparan-alpha-glucosaminide N-acetyltransferase	Not DGE	Not DIU	2	NO
LOC116916413	DNA-directed RNA polymerase III subunit RPC2	Not DGE	Not DIU	3	NO
LOC116916416	NA	Not DGE	Not DIU	4	NO
LOC116916417	U3 small nucleolar RNA-associated protein 14 homolog A	Not DGE	Not DIU	2	NO
LOC116916423	citramalyl-CoA lyase, mitochondrial	Not DGE	Not DIU	2	NO
LOC116916425	ATP-dependent Clp protease proteolytic subunit, mitochondrial	Not DGE	Not DIU	2	NO
LOC116916427	protein FAN	Not DGE	Not DIU	5	NO
LOC116916447	PAN2-PAN3 deadenylation complex subunit pan3	Not DGE	Not DIU	11	NO
LOC116916449	uncharacterized LOC116916449	Not DGE	Not DIU	3	NO
LOC116916450	protein mothers against dpp	Not DGE	Not DIU	7	NO
LOC116916451	ATP-dependent RNA helicase WM6	Not DGE	Not DIU	8	NO
LOC116916452	NAD-dependent protein deacetylase sirtuin-2	Not DGE	Not DIU	5	NO
LOC116916454	deoxynucleotidyltransferase terminal-interacting protein 2	Not DGE	Not DIU	2	NO
LOC116916455	ras-related protein Rab-7a	Not DGE	Not DIU	2	NO
LOC116916459	nuclear pore complex protein Nup54	Not DGE	Not DIU	3	NO
LOC116916468	NA	Not DGE	Not DIU	6	NO
LOC116916470	bromodomain-containing protein 4	Not DGE	Not DIU	3	NO
LOC116916471	ATP-binding cassette sub-family F member 1	Not DGE	Not DIU	3	NO
LOC116916472	uncharacterized LOC116916472	Not DGE	Not DIU	3	NO
LOC116916473	protein zwilch homolog	Not DGE	Not DIU	2	NO
LOC116916475	zinc finger CCCH-type with G patch domain-containing protein	Not DGE	Not DIU	5	NO
LOC116916478	NA	Not DGE	Not DIU	5	NO
LOC116916486	FACT complex subunit spt16	Not DGE	Not DIU	3	NO
LOC116916487	polycomb protein SUZ12	Not DGE	Not DIU	3	NO
LOC116916490	zinc transporter 2	Not DGE	Not DIU	5	NO
LOC116916492	WSC domain-containing protein 1	Not DGE	Not DIU	5	NO
LOC116916521	dipeptidase 1	Not DGE	Not DIU	3	NO
LOC116916533	zinc finger protein 12	Not DGE	Not DIU	4	NO
LOC116916540	myosin-IIIa	Not DGE	Not DIU	2	NO
LOC116916541	NA	Not DGE	Not DIU	2	NO
LOC116916542	uncharacterized protein DDB_G0271670	Not DGE	Not DIU	2	NO
LOC116916552	guanine nucleotide exchange factor subunit Rich	Not DGE	Not DIU	2	NO
LOC116916561	mitochondrial potassium channel ATP-binding subunit	Not DGE	Not DIU	3	NO
LOC116916562	putative inorganic phosphate cotransporter	Not DGE	Not DIU	2	NO
LOC116916573	serine/threonine-protein kinase/endoribonuclease IRE1	Not DGE	Not DIU	4	NO
LOC116916574	putative fatty acyl-CoA reductase CG5065	Not DGE	Not DIU	3	NO
LOC116916593	DDB1- and CUL4-associated factor 1	Not DGE	Not DIU	3	NO
LOC116916594	vacuolar protein sorting-associated protein 33A	Not DGE	Not DIU	4	NO
LOC116916604	heterogeneous nuclear ribonucleoprotein K	Not DGE	Not DIU	10	NO
LOC116916619	clathrin heavy chain 1	Not DGE	Not DIU	3	NO
LOC116916621	clustered mitochondria protein homolog	Not DGE	Not DIU	4	NO
LOC116916625	nardilysin	Not DGE	Not DIU	6	NO
LOC116916628	symplekin	Not DGE	Not DIU	5	NO
LOC116916629	FYVE, RhoGEF and PH domain-containing protein 4	Not DGE	Not DIU	4	NO
LOC116916631	uncharacterized LOC116916631	Not DGE	Not DIU	2	NO
LOC116916632	ras GTPase-activating protein 1	Not DGE	Not DIU	6	NO
LOC116916633	uncharacterized LOC116916633	Not DGE	Not DIU	4	NO
LOC116916634	uncharacterized LOC116916634	Not DGE	Not DIU	5	NO
LOC116916636	serine/threonine-protein phosphatase 4 regulatory subunit 1	Not DGE	Not DIU	2	NO
LOC116916642	hillarin	Not DGE	Not DIU	2	NO
LOC116916643	integrin beta-PS	Not DGE	Not DIU	19	NO
LOC116916646	LMBR1 domain-containing protein 2 homolog	Not DGE	Not DIU	2	NO
LOC116916649	run domain Beclin-1-interacting and cysteine-rich domain-containing protein	Not DGE	Not DIU	3	NO
LOC116916663	zinc finger CCCH domain-containing protein 14	Not DGE	Not DIU	4	NO
LOC116916669	uncharacterized LOC116916669	Not DGE	Not DIU	4	NO
LOC116916670	A-kinase anchor protein 10, mitochondrial	Not DGE	Not DIU	6	NO
LOC116916685	MFS-type transporter SLC18B1	Not DGE	Not DIU	3	NO
LOC116916688	GRIP1-associated protein 1	Not DGE	Not DIU	4	NO
LOC116916692	putative sodium-coupled neutral amino acid transporter 10	Not DGE	Not DIU	7	NO
LOC116916693	tRNA-dihydrouridine(20) synthase [NAD(P)+]-like	Not DGE	Not DIU	3	NO
LOC116916697	Krueppel-like factor luna	Not DGE	Not DIU	2	NO
LOC116916702	NADPH:adrenodoxin oxidoreductase, mitochondrial	Not DGE	Not DIU	4	NO
LOC116916703	sphingosine kinase 2	Not DGE	Not DIU	4	NO
LOC116916704	DNA-directed RNA polymerase III subunit RPC5	Not DGE	Not DIU	5	NO
LOC116916710	histone-lysine N-methyltransferase SMYD3	Not DGE	Not DIU	2	NO
LOC116916711	polyadenylate-binding protein-interacting protein 1	Not DGE	Not DIU	5	NO
LOC116916715	4-hydroxyphenylpyruvate dioxygenase-like protein	Not DGE	Not DIU	2	NO
LOC116916717	galactosylceramide sulfotransferase	Not DGE	Not DIU	2	NO
LOC116916724_LOC116916723	NA	Not DGE	Not DIU	2	NO
LOC116916726	activating signal cointegrator 1 complex subunit 1	Not DGE	Not DIU	2	NO
LOC116916728	uncharacterized LOC116916728	Not DGE	Not DIU	2	NO
LOC116916730	guanine nucleotide-binding protein G(o) subunit alpha	Not DGE	Not DIU	3	NO
LOC116916735	fructose-1,6-bisphosphatase 1	Not DGE	Not DIU	4	NO
LOC116916738	reticulocalbin-2	Not DGE	Not DIU	5	NO
LOC116916754	inositol monophosphatase 1	Not DGE	Not DIU	2	NO
LOC116916758	uncharacterized LOC116916758	Not DGE	Not DIU	5	NO
LOC116916762	uncharacterized LOC116916762	Not DGE	Not DIU	2	NO
LOC116916763	B-cell receptor-associated protein 31	Not DGE	Not DIU	2	NO
LOC116916764	MOB-like protein phocein	Not DGE	Not DIU	6	NO
LOC116916791	proteasome subunit alpha type-7	Not DGE	Not DIU	2	NO
LOC116916795	uncharacterized LOC116916795	Not DGE	Not DIU	2	NO
LOC116916796	major facilitator superfamily domain-containing protein 10	Not DGE	Not DIU	6	NO
LOC116916797	matrix metalloproteinase-16-like	Not DGE	Not DIU	2	NO
LOC116916804	guanylate kinase	Not DGE	Not DIU	3	NO
LOC116916861	importin-13	Not DGE	Not DIU	3	NO
LOC116916882	trypsin-1	Not DGE	Not DIU	2	NO
LOC116916888	uncharacterized LOC116916888	Not DGE	Not DIU	3	NO
LOC116916894	uncharacterized LOC116916894	Not DGE	Not DIU	2	NO
LOC116916909	disintegrin and metalloproteinase domain-containing protein 10	Not DGE	Not DIU	3	NO
LOC116916913	polypeptide N-acetylgalactosaminyltransferase 11	Not DGE	Not DIU	2	NO
LOC116916916	gamma-glutamylcyclotransferase	Not DGE	Not DIU	2	NO
LOC116916919	COP9 signalosome complex subunit 1	Not DGE	Not DIU	6	NO
LOC116916920	protein slit	Not DGE	Not DIU	2	NO
LOC116916927	MAU2 chromatid cohesion factor homolog	Not DGE	Not DIU	3	NO
LOC116916928	annexin B10	Not DGE	Not DIU	6	NO
LOC116916931	AN1-type zinc finger protein 6	Not DGE	Not DIU	6	NO
LOC116916933	E3 ubiquitin-protein ligase ubr3	Not DGE	Not DIU	2	NO
LOC116916934	uncharacterized LOC116916934	Not DGE	Not DIU	4	NO
LOC116916935	RING finger protein 145	Not DGE	Not DIU	3	NO
LOC116916937	Y-box factor homolog	Not DGE	Not DIU	12	NO
LOC116916942	uncharacterized LOC116916942	Not DGE	Not DIU	2	NO
LOC116916948	pre-mRNA-splicing factor ATP-dependent RNA helicase DHX16	Not DGE	Not DIU	2	NO
LOC116916952	coiled-coil domain-containing protein 28A	Not DGE	Not DIU	4	NO
LOC116916961	uncharacterized LOC116916961	Not DGE	Not DIU	2	NO
LOC116916962	protein Aster-B	Not DGE	Not DIU	4	NO
LOC116916965	WD repeat-containing protein 37	Not DGE	Not DIU	6	NO
LOC116916979	protein dispatched homolog 1	Not DGE	Not DIU	3	NO
LOC116916980	PP2C-like domain-containing protein CG9801	Not DGE	Not DIU	8	NO
LOC116916981	uncharacterized LOC116916981	Not DGE	Not DIU	6	NO
LOC116916984	sorting nexin-7	Not DGE	Not DIU	3	NO
LOC116916986	growth hormone-inducible transmembrane protein	Not DGE	Not DIU	6	NO
LOC116916988	JNK1/MAPK8-associated membrane protein	Not DGE	Not DIU	2	NO
LOC116916989	probable rRNA-processing protein EBP2	Not DGE	Not DIU	2	NO
LOC116916990	eukaryotic translation initiation factor 4E type 3	Not DGE	Not DIU	3	NO
LOC116916992	prominin-like protein	Not DGE	Not DIU	4	NO
LOC116916994	peptide-N(4)-(N-acetyl-beta-glucosaminyl)asparagine amidase	Not DGE	Not DIU	3	NO
LOC116917005	zinc finger CCHC domain-containing protein 7	Not DGE	Not DIU	4	NO
LOC116917007	maternal embryonic leucine zipper kinase	Not DGE	Not DIU	2	NO
LOC116917010	alanine--tRNA ligase, cytoplasmic	Not DGE	Not DIU	11	NO
LOC116917018	beta-catenin-like protein 1	Not DGE	Not DIU	4	NO
LOC116917028	putative pre-mRNA-splicing factor ATP-dependent RNA helicase PRP1	Not DGE	Not DIU	6	NO
LOC116917029	fibrinogen C domain-containing protein 1	Not DGE	Not DIU	4	NO
LOC116917035	protein SMG5	Not DGE	Not DIU	5	NO
LOC116917037	kelch-like protein 18	Not DGE	Not DIU	2	NO
LOC116917042	sphingomyelin phosphodiesterase 3	Not DGE	Not DIU	4	NO
LOC116917046	probable G-protein coupled receptor 158	Not DGE	Not DIU	2	NO
LOC116917047	kinase suppressor of Ras 1	Not DGE	Not DIU	2	NO
LOC116917050	arrestin domain-containing protein 4	Not DGE	Not DIU	2	NO
LOC116917052	general transcription factor 3C polypeptide 2	Not DGE	Not DIU	6	NO
LOC116917059	THO complex subunit 5 homolog	Not DGE	Not DIU	5	NO
LOC116917061	polyamine-transporting ATPase 13A3	Not DGE	Not DIU	4	NO
LOC116917063	mitochondrial folate transporter/carrier	Not DGE	Not DIU	3	NO
LOC116917074	uncharacterized LOC116917074	Not DGE	Not DIU	9	NO
LOC116917084	PR domain zinc finger protein 5	Not DGE	Not DIU	7	NO
LOC116917092	ecdysone-induced protein 78C	Not DGE	Not DIU	2	NO
LOC116917093	polycomb protein Sfmbt	Not DGE	Not DIU	11	NO
LOC116917094	exportin-4	Not DGE	Not DIU	5	NO
LOC116917101	OTU domain-containing protein 7B	Not DGE	Not DIU	3	NO
LOC116917109	homeobox protein unc-4	Not DGE	Not DIU	2	NO
LOC116917114	uncharacterized LOC116917114	Not DGE	Not DIU	2	NO
LOC116917124	adenosine deaminase	Not DGE	Not DIU	4	NO
LOC116917129	RING finger protein B	Not DGE	Not DIU	2	NO
LOC116917132	actin-related protein 3	Not DGE	Not DIU	8	NO
LOC116917137	protein LTV1 homolog	Not DGE	Not DIU	3	NO
LOC116917157	endoplasmic reticulum junction formation protein lunapark-A	Not DGE	Not DIU	2	NO
LOC116917159	protein bric-a-brac 1	Not DGE	Not DIU	2	NO
LOC116917160	EGF domain-specific O-linked N-acetylglucosamine transferase	Not DGE	Not DIU	7	NO
LOC116917164	vacuolar protein sorting-associated protein 18 homolog	Not DGE	Not DIU	3	NO
LOC116917169	small G protein signaling modulator 2	Not DGE	Not DIU	3	NO
LOC116917170	autophagy-related protein 9A	Not DGE	Not DIU	5	NO
LOC116917185	acetylcholine receptor subunit beta-like 1	Not DGE	Not DIU	2	NO
LOC116917194	T-box transcription factor TBX20	Not DGE	Not DIU	3	NO
LOC116917201	flocculation protein FLO11	Not DGE	Not DIU	3	NO
LOC116917206	flocculation protein FLO11	Not DGE	Not DIU	8	NO
LOC116917220	caskin-1	Not DGE	Not DIU	4	NO
LOC116917222	serine/threonine-protein phosphatase 1 regulatory subunit 10	Not DGE	Not DIU	2	NO
LOC116917224	nucleolar protein 6	Not DGE	Not DIU	4	NO
LOC116917225	kinesin-like protein KIN-14E	Not DGE	Not DIU	2	NO
LOC116917233	uncharacterized LOC116917233	Not DGE	Not DIU	4	NO
LOC116917234	ectonucleotide pyrophosphatase/phosphodiesterase family member 1	Not DGE	Not DIU	2	NO
LOC116917235	dual specificity protein kinase Ttk	Not DGE	Not DIU	2	NO
LOC116917236	general transcription and DNA repair factor IIH helicase subunit XPD	Not DGE	Not DIU	4	NO
LOC116917237	DNA repair and recombination protein RAD54-like	Not DGE	Not DIU	2	NO
LOC116917242	negative elongation factor B	Not DGE	Not DIU	3	NO
LOC116917248	serine palmitoyltransferase 2	Not DGE	Not DIU	4	NO
LOC116917255	protein disulfide-isomerase	Not DGE	Not DIU	11	NO
LOC116917257	TOM1-like protein 2	Not DGE	Not DIU	6	NO
LOC116917259	reticulon-3	Not DGE	Not DIU	12	NO
LOC116917260	zinc metalloproteinase nas-6	Not DGE	Not DIU	5	NO
LOC116917265	angiogenic factor with G patch and FHA domains 1	Not DGE	Not DIU	4	NO
LOC116917268	flotillin-1	Not DGE	Not DIU	5	NO
LOC116917279_LOC123470131	NA	Not DGE	Not DIU	2	NO
LOC116917282	S-adenosylmethionine synthase	Not DGE	Not DIU	7	NO
LOC116917283	cystathionine gamma-lyase	Not DGE	Not DIU	5	NO
LOC116917286	uncharacterized LOC116917286	Not DGE	Not DIU	2	NO
LOC116917290	SWI/SNF-related matrix-associated actin-dependent regulator of chromatin subfamily B member 1-A	Not DGE	Not DIU	2	NO
LOC116917293	gamma-soluble NSF attachment protein	Not DGE	Not DIU	4	NO
LOC116917298	probable very-long-chain enoyl-CoA reductase art-1	Not DGE	Not DIU	4	NO
LOC116917299	ubiquitin-conjugating enzyme E2 T	Not DGE	Not DIU	2	NO
LOC116917302	N(G),N(G)-dimethylarginine dimethylaminohydrolase 1	Not DGE	Not DIU	2	NO
LOC116917310	ras-related protein Rab-3	Not DGE	Not DIU	5	NO
LOC116917349	prenylcysteine oxidase	Not DGE	Not DIU	2	NO
LOC116917367_LOC123470164	NA	Not DGE	Not DIU	2	NO
LOC116917371	uncharacterized LOC116917371	Not DGE	Not DIU	2	NO
LOC116917382	DNA N6-methyl adenine demethylase	Not DGE	Not DIU	4	NO
[truncated: 2,874 more rows]

## Sheet: Table S4
Table S4. Feature enrichment analysis with major isoform switching genes (GO terms with p-values <0.05)
[truncated: 92 more rows]

[truncated: 11 more sheets: Table S5, Table S6, Table S7, Table S8, Table S9, Table S10, Table S11, Table S12, Table S13, Table S14, Table S15]
